# Supplementary material for: Affinity enrichment of extracellular vesicles from plasma reveals mRNA changes associated with acute ischemic stroke
Source: Commun Biol. 2020 Oct 26;3:613. doi: 10.1038/s42003-020-01336-y (PMC7589468; doi:10.1038/s42003-020-01336-y)
Supplement: Supplementary file 4 — Supplementary data 1 [file 42003_2020_1336_MOESM4_ESM.xlsx]

## Sheet: Sheet1
Inter-pillar spacing - 10 um			Inter-pillar spacing -15 um			Inter-pillar spacing -20 um
Flow rate (uL/min)	Efficieny		Flow rate (uL/min)	Efficieny		Flow rate (uL/min)	Efficieny
0.000756	100		0.001134	100		0.001512	100
0.00378	100		0.00567	100		0.00756	100
0.0756	100		0.1134	100		0.1512	100
0.189	100		0.2835	99.9811		0.378	99.9811
0.378	99.9906		0.567	99.7037		0.756	98.9019
0.567	99.8129		0.8505	98.5224		1.134	94.7998
0.756	99.2782		1.134	95.5275		1.512	89.0158
1.39104	91.2747		2.08656	79.2845		2.78208	69.0494
1.89	82.0193		2.835	67.97		3.78	56.7946
3.78	56.4363		5.67	34.2176
