# Supplementary material for: Affinity enrichment of extracellular vesicles from plasma reveals mRNA changes associated with acute ischemic stroke
Source: Commun Biol. 2020 Oct 26;3:613. doi: 10.1038/s42003-020-01336-y (PMC7589468; doi:10.1038/s42003-020-01336-y)
Supplement: Supplementary file 5 — Supplementary data 2 [file 42003_2020_1336_MOESM5_ESM.xlsx]

## Sheet: Sheet1
Sample Volume/uL	Processing time/min
	3-bed	7-bed
0	0	0
10	2	0.5
20	4	1
30	6	1.5
40	8	2
50	10	2.5
60	12	3
70	14	3.5
80	16	4
90	18	4.5
100	20	5
110	22	5.5
120	24	6
130	26	6.5
140	28	7
150	30	7.5
