# Supplementary material for: Affinity enrichment of extracellular vesicles from plasma reveals mRNA changes associated with acute ischemic stroke
Source: Commun Biol. 2020 Oct 26;3:613. doi: 10.1038/s42003-020-01336-y (PMC7589468; doi:10.1038/s42003-020-01336-y)
Supplement: Supplementary file 6 — Supplementary data 3 [file 42003_2020_1336_MOESM6_ESM.xlsx]

## Sheet: Sheet1
Flow rate		Capture	Capture
V (mm/s)	U (uL/min)
0.01	0.2646	1	100
0.1	2.646	0.999623	99.9623
0.25	6.615	0.966713	96.6713
0.5	13.23	0.797529	79.7529
0.75	19.845	0.6516	65.16
1	26.46	0.541217	54.1217
2.5	66.15	0.266125	26.6125
5	132.3	0.140925	14.0925
10	264.6	0.0775607	7.75607
