# Supplementary material for: Affinity enrichment of extracellular vesicles from plasma reveals mRNA changes associated with acute ischemic stroke
Source: Commun Biol. 2020 Oct 26;3:613. doi: 10.1038/s42003-020-01336-y (PMC7589468; doi:10.1038/s42003-020-01336-y)
Supplement: Supplementary file 7 — Supplementary data 4 [file 42003_2020_1336_MOESM7_ESM.xlsx]

## Sheet: Sheet1
Size (nm)	Particles x106/mL
	Release 1	Release 2
0	0	0
1	0	0
2	0	0
3	0	0
4	0	0
5	0	0
6	0	0
7	0	0
8	0.00352	0
9	0.053856	0
10	0.165792	0
11	0.157344	0
12	0.084832	0
13	0.167552	0
14	0.390368	0
15	0.511456	0
16	0.517792	0
17	0.575168	0
18	0.667392	0
19	0.752576	0
20	0.766304	0
21	0.717376	0
22	0.728992	0
23	0.838112	0
24	0.962368	0
25	1.02714	0
26	1.04403	0
27	1.06797	0
28	1.12253	0
29	1.19293	0
30	1.26333	0
31	1.34077	0
32	1.43933	0
33	1.55971	0
34	1.68608	0
35	1.81034	0
36	1.93987	0
37	2.07715	0
38	2.21338	0
39	2.33446	0
40	2.4369	0
41	2.52701	0
42	2.60762	0
43	2.66781	0
44	2.6935	0
45	2.67907	0
46	2.63472	0
47	2.58614	0
48	2.55517	0
49	2.55834	0
50	2.59283	0
51	2.64739	0
52	2.7111	0
53	2.77728	0
54	2.85155	0
55	2.94448	0
56	3.06944	0
57	3.23418	0
58	3.44045	0
59	3.68298	0
60	3.95226	0
61	4.2328	0
62	4.50806	0
63	4.76115	0
64	4.97904	0
65	5.15258	0
66	5.28282	0
67	5.3761	0.000169
68	5.44544	0.000169
69	5.50704	0.000338
70	5.57603	0.000507
71	5.6672	0.000845
72	5.7897	0.001352
73	5.95021	0.001859
74	6.15226	0.002535
75	6.39373	0.00338
76	6.67427	0.004563
77	6.99037	0.005746
78	7.34131	0.006929
79	7.72499	0.008281
80	8.14458	0.009633
81	8.60006	0.010647
82	9.09181	0.011492
83	9.61981	0.012168
84	10.1812	0.012337
85	10.7723	0.012337
86	11.3837	0.011661
87	12.0078	0.010816
88	12.6368	0.009971
89	13.2591	0.008957
90	13.8713	0.007774
91	14.4676	0.006929
92	15.0473	0.006253
93	15.6119	0.005915
94	16.1645	0.005746
95	16.7116	0.006084
96	17.2593	0.00676
97	17.8126	0.008112
98	18.3765	0.009464
99	18.9541	0.011492
100	19.5459	0.013689
101	20.1478	0.016393
102	20.7574	0.019604
103	21.3689	0.022646
104	21.9754	0.026195
105	22.5678	0.030082
106	23.1398	0.0338
107	23.685	0.037518
108	24.1961	0.041236
109	24.671	0.044785
110	25.1046	0.048334
111	25.4961	0.051545
112	25.8417	0.054418
113	26.1441	0.05746
114	26.4018	0.060333
115	26.6186	0.063206
116	26.7935	0.066248
117	26.9305	0.069459
118	27.034	0.072839
119	27.1093	0.077064
120	27.1596	0.081796
121	27.1924	0.087373
122	27.2121	0.093795
123	27.2272	0.1014
124	27.2427	0.110019
125	27.2642	0.119821
126	27.2965	0.130975
127	27.3441	0.143143
128	27.4109	0.156325
129	27.4982	0.170521
130	27.6063	0.185562
131	27.7344	0.200941
132	27.8819	0.216489
133	28.0456	0.232375
134	28.2212	0.247754
135	28.4036	0.262457
136	28.5894	0.276315
137	28.7714	0.288821
138	28.9457	0.299806
139	29.1055	0.308763
140	29.247	0.315692
141	29.3649	0.320255
142	29.455	0.322621
143	29.5145	0.322621
144	29.5416	0.320086
145	29.5339	0.315354
146	29.4916	0.308425
147	29.4152	0.299637
148	29.3058	0.289159
149	29.1639	0.27716
150	28.9932	0.264485
151	28.7954	0.250965
152	28.5736	0.236769
153	28.33	0.222573
154	28.0681	0.208208
155	27.79	0.194181
156	27.4975	0.180661
157	27.1941	0.167817
158	26.8798	0.155311
159	26.5556	0.143819
160	26.2229	0.133003
161	25.8833	0.123032
162	25.5344	0.113737
163	25.1779	0.105625
164	24.8121	0.097851
165	24.4372	0.091091
166	24.0529	0.085007
167	23.6579	0.079599
168	23.2521	0.075036
169	22.8346	0.071149
170	22.4059	0.068107
171	21.9666	0.065234
172	21.5153	0.063544
173	21.0549	0.062023
174	20.5839	0.061516
175	20.1062	0.061347
176	19.6222	0.061854
177	19.1323	0.063037
178	18.6395	0.064727
179	18.1456	0.067093
180	17.6528	0.069966
181	17.1625	0.073684
182	16.6764	0.077909
183	16.1973	0.082979
184	15.7256	0.088725
185	15.2645	0.095485
186	14.8136	0.103259
187	14.3753	0.11154
188	13.9494	0.121004
189	13.5369	0.131651
190	13.1405	0.143481
191	12.7572	0.156494
192	12.389	0.170521
193	12.0356	0.186069
194	11.697	0.202969
195	11.3724	0.221052
196	11.0612	0.240656
197	10.7631	0.261274
198	10.4766	0.283582
199	10.202	0.307073
200	9.93802	0.331747
201	9.68352	0.357435
202	9.43747	0.384306
203	9.19987	0.411853
204	8.96861	0.440245
205	8.74333	0.469144
206	8.52333	0.498381
207	8.30755	0.527787
208	8.0953	0.557362
209	7.88621	0.586599
210	7.67923	0.615329
211	7.47542	0.643383
212	7.27232	0.670761
213	7.07098	0.696787
214	6.87104	0.72163
215	6.67146	0.744952
216	6.47398	0.766415
217	6.27757	0.786019
218	6.08256	0.803764
219	5.88931	0.819312
220	5.69712	0.832494
221	5.50739	0.843479
222	5.31942	0.851929
223	5.13462	0.857675
224	4.95229	0.861224
225	4.77242	0.8619
226	4.59747	0.860379
227	4.42464	0.856323
228	4.25674	0.849732
229	4.09235	0.840944
230	3.93254	0.82979
231	3.77696	0.816608
232	3.62701	0.801229
233	3.48163	0.78416
234	3.34118	0.765063
235	3.20602	0.744614
236	3.07578	0.722644
237	2.95152	0.699322
238	2.83184	0.674817
239	2.7185	0.649467
240	2.60973	0.623272
241	2.50589	0.596401
242	2.40838	0.569192
243	2.31475	0.541476
244	2.2264	0.51376
245	2.14333	0.485875
246	2.06413	0.458328
247	1.99021	0.431119
248	1.91946	0.404248
249	1.85328	0.377884
250	1.79133	0.352027
251	1.73219	0.327184
252	1.67693	0.303017
253	1.62413	0.279864
254	1.5745	0.257556
255	1.52768	0.236262
256	1.48333	0.216151
257	1.44144	0.197054
258	1.40131	0.178971
259	1.36365	0.162071
260	1.32704	0.146354
261	1.2929	0.131651
262	1.25946	0.117962
263	1.22848	0.105456
264	1.19786	0.093795
265	1.16934	0.083317
266	1.14154	0.073515
267	1.11514	0.064896
268	1.08979	0.056953
269	1.0655	0.049855
270	1.04227	0.043602
271	1.02045	0.037687
272	0.998624	0.032786
273	0.97856	0.028223
274	0.9592	0.024336
275	0.9416	0.020787
276	0.924	0.017745
277	0.907456	0.01521
278	0.891616	0.012675
279	0.876832	0.010647
280	0.863104	0.008957
281	0.849376	0.007605
282	0.836352	0.006253
283	0.824736	0.005408
284	0.813472	0.004394
285	0.801856	0.003718
286	0.791648	0.002873
287	0.781088	0.002535
288	0.771584	0.002028
289	0.761728	0.001521
290	0.752224	0.001183
291	0.743072	0.001183
292	0.733568	0.000845
293	0.724064	0.000676
294	0.714912	0.000507
295	0.70576	0.000338
296	0.696256	0.000338
297	0.6864	0.000338
298	0.676896	0.000169
299	0.666688	0
300	0.65648	0
301	0.64592	0
302	0.63536	0
303	0.624448	0
304	0.613184	0
305	0.60192	0
306	0.590304	0
307	0.578336	0
308	0.566368	0
309	0.5544	0
310	0.541728	0
311	0.52976	0
312	0.516736	0
313	0.504064	0
314	0.491744	0
315	0.47872	0
316	0.466048	0
317	0.453376	0
318	0.441056	0
319	0.428384	0
320	0.416416	0
321	0.403392	0
322	0.391776	0
323	0.379456	0
324	0.36784	0
325	0.355872	0
326	0.344608	0
327	0.333696	0
328	0.322432	0
329	0.31152	0
330	0.300608	0
331	0.2904	0
332	0.280192	0
333	0.270336	0
334	0.261184	0
335	0.25168	0
336	0.24288	0
337	0.233728	0
338	0.225632	0
339	0.217184	0
340	0.209088	0
341	0.201344	0
342	0.194304	0
343	0.187264	0
344	0.180576	0
345	0.17424	0
346	0.168256	0
347	0.162272	0
348	0.15664	0
349	0.151712	0
350	0.146432	0
351	0.141856	0
352	0.137632	0
353	0.13376	0
354	0.129888	0
355	0.126368	0
356	0.122848	0
357	0.120384	0
358	0.117568	0
359	0.114752	0
360	0.11264	0
361	0.110528	0
362	0.108768	0
363	0.107008	0
364	0.105248	0
365	0.104192	0
366	0.102784	0
367	0.101728	0
368	0.100672	0
369	0.099616	0
370	0.098912	0
371	0.098208	0
372	0.097504	0
373	0.097152	0
374	0.096448	0.000169
375	0.095744	0.000169
376	0.095392	0.000169
377	0.094688	0.000169
378	0.093984	0.000169
379	0.093632	0.000169
380	0.092928	0.000169
381	0.092224	0.000169
382	0.09152	0.000169
383	0.090816	0.000169
384	0.08976	0.000169
385	0.089056	0.000169
386	0.088	0.000338
387	0.086944	0.000338
388	0.085888	0.000338
389	0.084832	0.000338
390	0.083424	0.000338
391	0.082016	0.000338
392	0.080608	0.000507
393	0.0792	0.000507
394	0.077792	0.000507
395	0.076032	0.000507
396	0.074624	0.000676
397	0.072864	0.000676
398	0.071104	0.000676
399	0.069344	0.000845
400	0.067232	0.000845
401	0.065472	0.001014
402	0.06336	0.001014
403	0.0616	0.001014
404	0.059488	0.001183
405	0.057376	0.001183
406	0.055264	0.001352
407	0.053504	0.001352
408	0.051392	0.001521
409	0.04928	0.00169
410	0.047168	0.00169
411	0.045408	0.001859
412	0.043296	0.002028
413	0.041536	0.002197
414	0.039424	0.002197
415	0.037664	0.002366
416	0.035904	0.002535
417	0.033792	0.002704
418	0.032032	0.002873
419	0.030272	0.003042
420	0.028864	0.003211
421	0.027104	0.00338
422	0.025696	0.003549
423	0.023936	0.003887
424	0.022528	0.004056
425	0.02112	0.004225
426	0.019712	0.004563
427	0.018656	0.004732
428	0.017248	0.004901
429	0.016192	0.005239
430	0.015136	0.005408
431	0.01408	0.005746
432	0.013024	0.006084
433	0.011968	0.006253
434	0.011264	0.006591
435	0.010208	0.006929
436	0.009504	0.007098
437	0.0088	0.007436
438	0.008096	0.007774
439	0.007392	0.008112
440	0.006688	0.00845
441	0.006336	0.008619
442	0.005632	0.008957
443	0.00528	0.009295
444	0.004576	0.009633
445	0.004224	0.009971
446	0.003872	0.010309
447	0.00352	0.010647
448	0.003168	0.010985
449	0.002816	0.011323
450	0.002464	0.011661
451	0.002464	0.011999
452	0.002112	0.012337
453	0.00176	0.012675
454	0.00176	0.013013
455	0.001408	0.013351
456	0.001408	0.013689
457	0.001056	0.014027
458	0.001056	0.014365
459	0.001056	0.014703
460	0.000704	0.015041
461	0.000704	0.015379
462	0.000704	0.015548
463	0.000704	0.015886
464	0.000704	0.016224
465	0.000352	0.016562
466	0.000352	0.0169
467	0.000352	0.017069
468	0.000352	0.017407
469	0.000352	0.017576
470	0.000352	0.017914
471	0.000352	0.018252
472	0.000352	0.018421
473	0	0.018759
474	0	0.018928
475	0	0.019266
476	0	0.019435
477	0	0.019604
478	0	0.019942
479	0	0.020111
480	0	0.020449
481	0	0.020618
482	0	0.020787
483	0	0.021125
484	0	0.021294
485	0	0.021463
486	0	0.021801
487	0	0.02197
488	0	0.022308
489	0	0.022477
490	0	0.022815
491	0	0.022984
492	0	0.023322
493	0	0.02366
494	0	0.023829
495	0	0.024167
496	0	0.024505
497	0	0.024843
498	0	0.025181
499	0	0.025519
500	0	0.026026
501	0	0.026364
502	0	0.026871
503	0	0.027209
504	0	0.027716
505	0	0.028223
506	0	0.02873
507	0	0.029237
508	0	0.029913
509	0	0.03042
510	0	0.031096
511	0	0.031772
512	0	0.032448
513	0	0.033124
514	0	0.0338
515	0	0.034645
516	0	0.03549
517	0	0.036335
518	0	0.03718
519	0	0.038025
520	0	0.03887
521	0	0.039884
522	0	0.040729
523	0	0.041743
524	0	0.042757
525	0	0.043771
526	0	0.044954
527	0	0.045968
528	0	0.047151
529	0	0.048165
530	0	0.049348
531	0	0.050531
532	0	0.051714
533	0	0.052897
534	0	0.054249
535	0	0.055432
536	0	0.056615
537	0	0.057967
538	0	0.05915
539	0	0.060502
540	0	0.061685
541	0	0.063037
542	0	0.064389
543	0	0.065572
544	0	0.066924
545	0	0.068276
546	0	0.069459
547	0	0.070811
548	0	0.071994
549	0	0.073177
550	0	0.074529
551	0	0.075712
552	0	0.076895
553	0	0.078078
554	0	0.079261
555	0	0.080275
556	0	0.081458
557	0	0.082472
558	0	0.083655
559	0	0.084669
560	0	0.085683
561	0	0.086528
562	0	0.087542
563	0	0.088387
564	0	0.089232
565	0	0.090077
566	0	0.090922
567	0	0.091598
568	0	0.092274
569	0	0.09295
570	0	0.093626
571	0	0.094302
572	0	0.094809
573	0	0.095316
574	0	0.095823
575	0	0.096161
576	0	0.096668
577	0	0.097006
578	0	0.097175
579	0	0.097513
580	0	0.097682
581	0	0.09802
582	0	0.09802
583	0	0.098189
584	0	0.098358
585	0	0.098358
586	0	0.098358
587	0	0.098358
588	0	0.098189
589	0	0.098189
590	0	0.09802
591	0	0.097851
592	0	0.097682
593	0	0.097513
594	0	0.097344
595	0	0.097175
596	0	0.096837
597	0	0.096499
598	0	0.09633
599	0	0.095992
600	0	0.095654
601	0	0.095316
602	0	0.094978
603	0	0.09464
604	0	0.094133
605	0	0.093795
606	0	0.093457
607	0	0.09295
608	0	0.092612
609	0	0.092274
610	0	0.091767
611	0	0.091429
612	0	0.091091
613	0	0.090584
614	0	0.090246
615	0	0.089739
616	0	0.089401
617	0	0.089063
618	0	0.088556
619	0	0.088218
620	0	0.08788
621	0	0.087542
622	0	0.087204
623	0	0.086697
624	0	0.086359
625	0	0.086021
626	0	0.085683
627	0	0.085345
628	0	0.085007
629	0	0.084669
630	0	0.0845
631	0	0.084162
632	0	0.083824
633	0	0.083486
634	0	0.083148
635	0	0.08281
636	0	0.082641
637	0	0.082303
638	0	0.081965
639	0	0.081796
640	0	0.081458
641	0	0.08112
642	0	0.080782
643	0	0.080613
644	0	0.080275
645	0	0.079937
646	0	0.079599
647	0	0.079261
648	0	0.078923
649	0	0.078585
650	0	0.078247
651	0	0.077909
652	0	0.077571
653	0	0.077233
654	0	0.076895
655	0	0.076388
656	0	0.07605
657	0	0.075543
658	0	0.075205
659	0	0.074698
660	0	0.074191
661	0	0.073684
662	0	0.073177
663	0	0.07267
664	0	0.072163
665	0	0.071656
666	0	0.071149
667	0	0.070473
668	0	0.069966
669	0	0.06929
670	0	0.068614
671	0	0.067938
672	0	0.067262
673	0	0.066586
674	0	0.06591
675	0	0.065234
676	0	0.064558
677	0	0.063713
678	0	0.063037
679	0	0.062192
680	0	0.061347
681	0	0.060502
682	0	0.059826
683	0	0.058981
684	0	0.058136
685	0	0.057291
686	0	0.056277
687	0	0.055432
688	0	0.054587
689	0	0.053573
690	0	0.052728
691	0	0.051883
692	0	0.050869
693	0	0.050024
694	0	0.04901
695	0	0.048165
696	0	0.047151
697	0	0.046137
698	0	0.045292
699	0	0.044278
700	0	0.043433
701	0	0.042419
702	0	0.041405
703	0	0.04056
704	0	0.039546
705	0	0.038701
706	0	0.037687
707	0	0.036673
708	0	0.035828
709	0	0.034983
710	0	0.033969
711	0	0.033124
712	0	0.032279
713	0	0.031265
714	0	0.03042
715	0	0.029575
716	0	0.02873
717	0	0.027885
718	0	0.02704
719	0	0.026195
720	0	0.02535
721	0	0.024674
722	0	0.023829
723	0	0.022984
724	0	0.022308
725	0	0.021632
726	0	0.020787
727	0	0.020111
728	0	0.019435
729	0	0.018759
730	0	0.018083
731	0	0.017407
732	0	0.016731
733	0	0.016224
734	0	0.015548
735	0	0.015041
736	0	0.014365
737	0	0.013858
738	0	0.013351
739	0	0.012675
740	0	0.012168
741	0	0.011661
742	0	0.011323
743	0	0.010816
744	0	0.010309
745	0	0.009971
746	0	0.009464
747	0	0.009126
748	0	0.008619
749	0	0.008281
750	0	0.007943
751	0	0.007605
752	0	0.007267
753	0	0.006929
754	0	0.006591
755	0	0.006253
756	0	0.005915
757	0	0.005577
758	0	0.005408
759	0	0.00507
760	0	0.004901
761	0	0.004563
762	0	0.004394
763	0	0.004225
764	0	0.003887
765	0	0.003718
766	0	0.003549
767	0	0.00338
768	0	0.003211
769	0	0.003042
770	0	0.002873
771	0	0.002704
772	0	0.002535
773	0	0.002366
774	0	0.002197
775	0	0.002197
776	0	0.002028
777	0	0.001859
778	0	0.00169
779	0	0.00169
780	0	0.001521
781	0	0.001521
782	0	0.001352
783	0	0.001352
784	0	0.001183
785	0	0.001183
786	0	0.001014
787	0	0.001014
788	0	0.001014
789	0	0.000845
790	0	0.000845
791	0	0.000845
792	0	0.000676
793	0	0.000676
794	0	0.000676
795	0	0.000676
796	0	0.000507
797	0	0.000507
798	0	0.000507
799	0	0.000507
800	0	0.000338
801	0	0.000338
802	0	0.000338
803	0	0.000338
804	0	0.000338
805	0	0.000338
806	0	0.000338
807	0	0.000169
808	0	0.000169
809	0	0.000169
810	0	0.000169
811	0	0.000169
812	0	0.000169
813	0	0.000169
814	0	0.000169
815	0	0.000169
816	0	0.000169
817	0	0.000169
818	0	0.000169
819	0	0.000169
820	0	0.000169
821	0	0
822	0	0
823	0	0
824	0	0
825	0	0
826	0	0
827	0	0
828	0	0
829	0	0
830	0	0
831	0	0
832	0	0
833	0	0
834	0	0
835	0	0
836	0	0
837	0	0
838	0	0
839	0	0
840	0	0
841	0	0
842	0	0
843	0	0
844	0	0
845	0	0
846	0	0
847	0	0
848	0	0
849	0	0
850	0	0
851	0	0
852	0	0
853	0	0
854	0	0
855	0	0
856	0	0
857	0	0
858	0	0
859	0	0
860	0	0
861	0	0
862	0	0
863	0	0
864	0	0
865	0	0
866	0	0
867	0	0
868	0	0
869	0	0
870	0	0
871	0	0
872	0	0
873	0	0
874	0	0
875	0	0
876	0	0
877	0	0
878	0	0
879	0	0
880	0	0
881	0	0
882	0	0
883	0	0
884	0	0
885	0	0
886	0	0
887	0	0
888	0	0
889	0	0
890	0	0
891	0	0
892	0	0
893	0	0
894	0	0
895	0	0
896	0	0
897	0	0
898	0	0
899	0	0
900	0	0
901	0	0
902	0	0
903	0	0
904	0	0
905	0	0
906	0	0
907	0	0
908	0	0
909	0	0
910	0	0
911	0	0
912	0	0
913	0	0
914	0	0
915	0	0
916	0	0
917	0	0
918	0	0
919	0	0
920	0	0
921	0	0
922	0	0
923	0	0
924	0	0
925	0	0
926	0	0
927	0	0
928	0	0
929	0	0
930	0	0
931	0	0
932	0	0
933	0	0
934	0	0
935	0	0
936	0	0
937	0	0
938	0	0
939	0	0
940	0	0
941	0	0
942	0	0
943	0	0
944	0	0
945	0	0
946	0	0
947	0	0
948	0	0
949	0	0
950	0	0
951	0	0
952	0	0
953	0	0
954	0	0
955	0	0
956	0	0
957	0	0
958	0	0
959	0	0
960	0	0
961	0	0
962	0	0
963	0	0
964	0	0
965	0	0
966	0	0
967	0	0
968	0	0
969	0	0
970	0	0
971	0	0
972	0	0
973	0	0
974	0	0
975	0	0
976	0	0
977	0	0
978	0	0
979	0	0
980	0	0
981	0	0
982	0	0
983	0	0
984	0	0
985	0	0
986	0	0
987	0	0
988	0	0
989	0	0
990	0	0
991	0	0
992	0	0
993	0	0
994	0	0
995	0	0
996	0	0
997	0	0
998	0	0
999	0	0
1000	0	0
1001	0	0
1002	0	0
1003	0	0
1004	0	0
1005	0	0
1006	0	0
1007	0	0
1008	0	0
1009	0	0
1010	0	0
1011	0	0
1012	0	0
1013	0	0
1014	0	0
1015	0	0
1016	0	0
1017	0	0
1018	0	0
1019	0	0
1020	0	0
1021	0	0
1022	0	0
1023	0	0
1024	0	0
1025	0	0
1026	0	0
1027	0	0
1028	0	0
1029	0	0
1030	0	0
1031	0	0
1032	0	0
1033	0	0
1034	0	0
1035	0	0
1036	0	0
1037	0	0
1038	0	0
1039	0	0
1040	0	0
1041	0	0
1042	0	0
1043	0	0
1044	0	0
1045	0	0
1046	0	0
1047	0	0
1048	0	0
1049	0	0
1050	0	0
1051	0	0
1052	0	0
1053	0	0
1054	0	0
1055	0	0
1056	0	0
1057	0	0
1058	0	0
1059	0	0
1060	0	0
1061	0	0
1062	0	0
1063	0	0
1064	0	0
1065	0	0
1066	0	0
1067	0	0
1068	0	0
1069	0	0
1070	0	0
1071	0	0
1072	0	0
1073	0	0
1074	0	0
1075	0	0
1076	0	0
1077	0	0
1078	0	0
1079	0	0
1080	0	0
1081	0	0
1082	0	0
1083	0	0
1084	0	0
1085	0	0
1086	0	0
1087	0	0
1088	0	0
1089	0	0
1090	0	0
1091	0	0
1092	0	0
1093	0	0
1094	0	0
1095	0	0
1096	0	0
1097	0	0
1098	0	0
1099	0	0
1100	0	0
1101	0	0
1102	0	0
1103	0	0
1104	0	0
1105	0	0
1106	0	0
1107	0	0
1108	0	0
1109	0	0
1110	0	0
1111	0	0
1112	0	0
1113	0	0
1114	0	0
1115	0	0
1116	0	0
1117	0	0
1118	0	0
1119	0	0
1120	0	0
1121	0	0
1122	0	0
1123	0	0
1124	0	0
1125	0	0
1126	0	0
1127	0	0
1128	0	0
1129	0	0
1130	0	0
1131	0	0
1132	0	0
1133	0	0
1134	0	0
1135	0	0
1136	0	0
1137	0	0
1138	0	0
1139	0	0
1140	0	0
1141	0	0
1142	0	0
1143	0	0
1144	0	0
1145	0	0
1146	0	0
1147	0	0
1148	0	0
1149	0	0
1150	0	0
1151	0	0
1152	0	0
1153	0	0
1154	0	0
1155	0	0
1156	0	0
1157	0	0
1158	0	0
1159	0	0
1160	0	0
1161	0	0
1162	0	0
1163	0	0
1164	0	0
1165	0	0
1166	0	0
1167	0	0
1168	0	0
1169	0	0
1170	0	0
1171	0	0
1172	0	0
1173	0	0
1174	0	0
1175	0	0
1176	0	0
1177	0	0
1178	0	0
1179	0	0
1180	0	0
1181	0	0
1182	0	0
1183	0	0
1184	0	0
1185	0	0
1186	0	0
1187	0	0
1188	0	0
1189	0	0
1190	0	0
1191	0	0
1192	0	0
1193	0	0
1194	0	0
1195	0	0
1196	0	0
1197	0	0
1198	0	0
1199	0	0
1200	0	0
1201	0	0
1202	0	0
1203	0	0
1204	0	0
1205	0	0
1206	0	0
1207	0	0
1208	0	0
1209	0	0
1210	0	0
1211	0	0
1212	0	0
1213	0	0
1214	0	0
1215	0	0
1216	0	0
1217	0	0
1218	0	0
1219	0	0
1220	0	0
1221	0	0
1222	0	0
1223	0	0
1224	0	0
1225	0	0
1226	0	0
1227	0	0
1228	0	0
1229	0	0
1230	0	0
1231	0	0
1232	0	0
1233	0	0
1234	0	0
1235	0	0
1236	0	0
1237	0	0
1238	0	0
1239	0	0
1240	0	0
1241	0	0
1242	0	0
1243	0	0
1244	0	0
1245	0	0
1246	0	0
1247	0	0
1248	0	0
1249	0	0
1250	0	0
1251	0	0
1252	0	0
1253	0	0
1254	0	0
1255	0	0
1256	0	0
1257	0	0
1258	0	0
1259	0	0
1260	0	0
1261	0	0
1262	0	0
1263	0	0
1264	0	0
1265	0	0
1266	0	0
1267	0	0
1268	0	0
1269	0	0
1270	0	0
1271	0	0
1272	0	0
1273	0	0
1274	0	0
1275	0	0
1276	0	0
1277	0	0
1278	0	0
1279	0	0
1280	0	0
1281	0	0
1282	0	0
1283	0	0
1284	0	0
1285	0	0
1286	0	0
1287	0	0
1288	0	0
1289	0	0
1290	0	0
1291	0	0
1292	0	0
1293	0	0
1294	0	0
1295	0	0
1296	0	0
1297	0	0
1298	0	0
1299	0	0
1300	0	0
1301	0	0
1302	0	0
1303	0	0
1304	0	0
1305	0	0
1306	0	0
1307	0	0
1308	0	0
1309	0	0
1310	0	0
1311	0	0
1312	0	0
1313	0	0
1314	0	0
1315	0	0
1316	0	0
1317	0	0
1318	0	0
1319	0	0
1320	0	0
1321	0	0
1322	0	0
1323	0	0
1324	0	0
1325	0	0
1326	0	0
1327	0	0
1328	0	0
1329	0	0
1330	0	0
1331	0	0
1332	0	0
1333	0	0
1334	0	0
1335	0	0
1336	0	0
1337	0	0
1338	0	0
1339	0	0
1340	0	0
1341	0	0
1342	0	0
1343	0	0
1344	0	0
1345	0	0
1346	0	0
1347	0	0
1348	0	0
1349	0	0
1350	0	0
1351	0	0
1352	0	0
1353	0	0
1354	0	0
1355	0	0
1356	0	0
1357	0	0
1358	0	0
1359	0	0
1360	0	0
1361	0	0
1362	0	0
1363	0	0
1364	0	0
1365	0	0
1366	0	0
1367	0	0
1368	0	0
1369	0	0
1370	0	0
1371	0	0
1372	0	0
1373	0	0
1374	0	0
1375	0	0
1376	0	0
1377	0	0
1378	0	0
1379	0	0
1380	0	0
1381	0	0
1382	0	0
1383	0	0
1384	0	0
1385	0	0
1386	0	0
1387	0	0
1388	0	0
1389	0	0
1390	0	0
1391	0	0
1392	0	0
1393	0	0
1394	0	0
1395	0	0
1396	0	0
1397	0	0
1398	0	0
1399	0	0
1400	0	0
1401	0	0
1402	0	0
1403	0	0
1404	0	0
1405	0	0
1406	0	0
1407	0	0
1408	0	0
1409	0	0
1410	0	0
1411	0	0
1412	0	0
1413	0	0
1414	0	0
1415	0	0
1416	0	0
1417	0	0
1418	0	0
1419	0	0
1420	0	0
1421	0	0
1422	0	0
1423	0	0
1424	0	0
1425	0	0
1426	0	0
1427	0	0
1428	0	0
1429	0	0
1430	0	0
1431	0	0
1432	0	0
1433	0	0
1434	0	0
1435	0	0
1436	0	0
1437	0	0
1438	0	0
1439	0	0
1440	0	0
1441	0	0
1442	0	0
1443	0	0
1444	0	0
1445	0	0
1446	0	0
1447	0	0
1448	0	0
1449	0	0
1450	0	0
1451	0	0
1452	0	0
1453	0	0
1454	0	0
1455	0	0
1456	0	0
1457	0	0
1458	0	0
1459	0	0
1460	0	0
1461	0	0
1462	0	0
1463	0	0
1464	0	0
1465	0	0
1466	0	0
1467	0	0
1468	0	0
1469	0	0
1470	0	0
1471	0	0
1472	0	0
1473	0	0
1474	0	0
1475	0	0
1476	0	0
1477	0	0
1478	0	0
1479	0	0
1480	0	0
1481	0	0
1482	0	0
1483	0	0
1484	0	0
1485	0	0
1486	0	0
1487	0	0
1488	0	0
1489	0	0
1490	0	0
1491	0	0
1492	0	0
1493	0	0
1494	0	0
1495	0	0
1496	0	0
1497	0	0
1498	0	0
1499	0	0
1500	0	0
1501	0	0
1502	0	0
1503	0	0
1504	0	0
1505	0	0
1506	0	0
1507	0	0
1508	0	0
1509	0	0
1510	0	0
1511	0	0
1512	0	0
1513	0	0
1514	0	0
1515	0	0
1516	0	0
1517	0	0
1518	0	0
1519	0	0
1520	0	0
1521	0	0
1522	0	0
1523	0	0
1524	0	0
1525	0	0
1526	0	0
1527	0	0
1528	0	0
1529	0	0
1530	0	0
1531	0	0
1532	0	0
1533	0	0
1534	0	0
1535	0	0
1536	0	0
1537	0	0
1538	0	0
1539	0	0
1540	0	0
1541	0	0
1542	0	0
1543	0	0
1544	0	0
1545	0	0
1546	0	0
1547	0	0
1548	0	0
1549	0	0
1550	0	0
1551	0	0
1552	0	0
1553	0	0
1554	0	0
1555	0	0
1556	0	0
1557	0	0
1558	0	0
1559	0	0
1560	0	0
1561	0	0
1562	0	0
1563	0	0
1564	0	0
1565	0	0
1566	0	0
1567	0	0
1568	0	0
1569	0	0
1570	0	0
1571	0	0
1572	0	0
1573	0	0
1574	0	0
1575	0	0
1576	0	0
1577	0	0
1578	0	0
1579	0	0
1580	0	0
1581	0	0
1582	0	0
1583	0	0
1584	0	0
1585	0	0
1586	0	0
1587	0	0
1588	0	0
1589	0	0
1590	0	0
1591	0	0
1592	0	0
1593	0	0
1594	0	0
1595	0	0
1596	0	0
1597	0	0
1598	0	0
1599	0	0
1600	0	0
1601	0	0
1602	0	0
1603	0	0
1604	0	0
1605	0	0
1606	0	0
1607	0	0
1608	0	0
1609	0	0
1610	0	0
1611	0	0
1612	0	0
1613	0	0
1614	0	0
1615	0	0
1616	0	0
1617	0	0
1618	0	0
1619	0	0
1620	0	0
1621	0	0
1622	0	0
1623	0	0
1624	0	0
1625	0	0
1626	0	0
1627	0	0
1628	0	0
1629	0	0
1630	0	0
1631	0	0
1632	0	0
1633	0	0
1634	0	0
1635	0	0
1636	0	0
1637	0	0
1638	0	0
1639	0	0
1640	0	0
1641	0	0
1642	0	0
1643	0	0
1644	0	0
1645	0	0
1646	0	0
1647	0	0
1648	0	0
1649	0	0
1650	0	0
1651	0	0
1652	0	0
1653	0	0
1654	0	0
1655	0	0
1656	0	0
1657	0	0
1658	0	0
1659	0	0
1660	0	0
1661	0	0
1662	0	0
1663	0	0
1664	0	0
1665	0	0
1666	0	0
1667	0	0
1668	0	0
1669	0	0
1670	0	0
1671	0	0
1672	0	0
1673	0	0
1674	0	0
1675	0	0
1676	0	0
1677	0	0
1678	0	0
1679	0	0
1680	0	0
1681	0	0
1682	0	0
1683	0	0
1684	0	0
1685	0	0
1686	0	0
1687	0	0
1688	0	0
1689	0	0
1690	0	0
1691	0	0
1692	0	0
1693	0	0
1694	0	0
1695	0	0
1696	0	0
1697	0	0
1698	0	0
1699	0	0
1700	0	0
1701	0	0
1702	0	0
1703	0	0
1704	0	0
1705	0	0
1706	0	0
1707	0	0
1708	0	0
1709	0	0
1710	0	0
1711	0	0
1712	0	0
1713	0	0
1714	0	0
1715	0	0
1716	0	0
1717	0	0
1718	0	0
1719	0	0
1720	0	0
1721	0	0
1722	0	0
1723	0	0
1724	0	0
1725	0	0
1726	0	0
1727	0	0
1728	0	0
1729	0	0
1730	0	0
1731	0	0
1732	0	0
1733	0	0
1734	0	0
1735	0	0
1736	0	0
1737	0	0
1738	0	0
1739	0	0
1740	0	0
1741	0	0
1742	0	0
1743	0	0
1744	0	0
1745	0	0
1746	0	0
1747	0	0
1748	0	0
1749	0	0
1750	0	0
1751	0	0
1752	0	0
1753	0	0
1754	0	0
1755	0	0
1756	0	0
1757	0	0
1758	0	0
1759	0	0
1760	0	0
1761	0	0
1762	0	0
1763	0	0
1764	0	0
1765	0	0
1766	0	0
1767	0	0
1768	0	0
1769	0	0
1770	0	0
1771	0	0
1772	0	0
1773	0	0
1774	0	0
1775	0	0
1776	0	0
1777	0	0
1778	0	0
1779	0	0
1780	0	0
1781	0	0
1782	0	0
1783	0	0
1784	0	0
1785	0	0
1786	0	0
1787	0	0
1788	0	0
1789	0	0
1790	0	0
1791	0	0
1792	0	0
1793	0	0
1794	0	0
1795	0	0
1796	0	0
1797	0	0
1798	0	0
1799	0	0
1800	0	0
1801	0	0
1802	0	0
1803	0	0
1804	0	0
1805	0	0
1806	0	0
1807	0	0
1808	0	0
1809	0	0
1810	0	0
1811	0	0
1812	0	0
1813	0	0
1814	0	0
1815	0	0
1816	0	0
1817	0	0
1818	0	0
1819	0	0
1820	0	0
1821	0	0
1822	0	0
1823	0	0
1824	0	0
1825	0	0
1826	0	0
1827	0	0
1828	0	0
1829	0	0
1830	0	0
1831	0	0
1832	0	0
1833	0	0
1834	0	0
1835	0	0
1836	0	0
1837	0	0
1838	0	0
1839	0	0
1840	0	0
1841	0	0
1842	0	0
1843	0	0
1844	0	0
1845	0	0
1846	0	0
1847	0	0
1848	0	0
1849	0	0
1850	0	0
1851	0	0
1852	0	0
1853	0	0
1854	0	0
1855	0	0
1856	0	0
1857	0	0
1858	0	0
1859	0	0
1860	0	0
1861	0	0
1862	0	0
1863	0	0
1864	0	0
1865	0	0
1866	0	0
1867	0	0
1868	0	0
1869	0	0
1870	0	0
1871	0	0
1872	0	0
1873	0	0
1874	0	0
1875	0	0
1876	0	0
1877	0	0
1878	0	0
1879	0	0
1880	0	0
1881	0	0
1882	0	0
1883	0	0
1884	0	0
1885	0	0
1886	0	0
1887	0	0
1888	0	0
1889	0	0
1890	0	0
1891	0	0
1892	0	0
1893	0	0
1894	0	0
1895	0	0
1896	0	0
1897	0	0
1898	0	0
1899	0	0
1900	0	0
1901	0	0
1902	0	0
1903	0	0
1904	0	0
1905	0	0
1906	0	0
1907	0	0
1908	0	0
1909	0	0
1910	0	0
1911	0	0
1912	0	0
1913	0	0
1914	0	0
1915	0	0
1916	0	0
1917	0	0
1918	0	0
1919	0	0
1920	0	0
1921	0	0
1922	0	0
1923	0	0
1924	0	0
1925	0	0
1926	0	0
1927	0	0
1928	0	0
1929	0	0
1930	0	0
1931	0	0
1932	0	0
1933	0	0
1934	0	0
1935	0	0
1936	0	0
1937	0	0
1938	0	0
1939	0	0
1940	0	0
1941	0	0
1942	0	0
1943	0	0
1944	0	0
1945	0	0
1946	0	0
1947	0	0
1948	0	0
1949	0	0
1950	0	0
1951	0	0
1952	0	0
1953	0	0
1954	0	0
1955	0	0
1956	0	0
1957	0	0
1958	0	0
1959	0	0
1960	0	0
1961	0	0
1962	0	0
1963	0	0
1964	0	0
1965	0	0
1966	0	0
1967	0	0
1968	0	0
1969	0	0
1970	0	0
1971	0	0
1972	0	0
1973	0	0
1974	0	0
1975	0	0
1976	0	0
1977	0	0
1978	0	0
1979	0	0
1980	0	0
1981	0	0
1982	0	0
1983	0	0
1984	0	0
1985	0	0
1986	0	0
1987	0	0
1988	0	0
1989	0	0
1990	0	0
1991	0	0
1992	0	0
1993	0	0
1994	0	0
1995	0	0
1996	0	0
1997	0	0
[truncated: 2 more rows]
