# Supplementary material for: Affinity enrichment of extracellular vesicles from plasma reveals mRNA changes associated with acute ischemic stroke
Source: Commun Biol. 2020 Oct 26;3:613. doi: 10.1038/s42003-020-01336-y (PMC7589468; doi:10.1038/s42003-020-01336-y)
Supplement: Supplementary file 8 — Supplementary data 5 [file 42003_2020_1336_MOESM8_ESM.xlsx]

## Sheet: Sheet1
	Particles x106/mL			Particles x106/mL			Particles x106/mL
Particle Size (nm)	Release 1	Release 2		Release 1	Release 2		Release 1	Release 2
0	0	0		0	0		0	0
1	0	0		0	0		0	0
2	0	0		0	0		0	0
3	0	0		0	0		0	0
4	0	0		0	0		0	0
5	0	0		0	0		0	0
6	0	0		0	0		0	0
7	0	0		0	0		0	0
8	0	0		0	0		0.001368	0
9	0	0		0	0		0.0209304	0
10	0	0		0	0		0.0644328	0
11	0	0		0.0002958	0		0.0611496	0
12	0	0		0.0032538	0		0.0329688	0
13	0	0		0.0161704	0		0.0651168	0
14	0	8.24e-05		0.0348058	0		0.151711	0
15	0	0.0006592		0.0417078	0		0.19877	5.92e-05
16	0	0.003296		0.043877	0		0.201233	0.0004292
17	0	0.0084048		0.0491028	0		0.223531	0.0018204
18	0	0.0114536		0.0499902	0		0.259373	0.0046176
19	0	0.0084048		0.060146	0		0.292478	0.0074148
20	0.0003584	0.003296		0.0965294	0		0.297814	0.0085692
21	0.0019712	0.0006592		0.156478	0		0.278798	0.008066
22	0.0078848	8.24e-05		0.217807	0		0.283313	0.0062604
23	0.0218624	0		0.257543	0		0.325721	0.0038924
24	0.0498176	0		0.279728	0		0.374011	0.0023384
25	0.0921088	8.24e-05		0.306054	0		0.399182	0.0020276
26	0.141926	0.0002472		0.346973	0		0.405749	0.0023828
27	0.181888	0.000824		0.395978	0		0.415051	0.0029748
28	0.195328	0.0022248		0.437488	0		0.436255	0.0037
29	0.183859	0.0048616		0.459377	0		0.463615	0.00444
30	0.173286	0.0085696		0.460758	0		0.490975	0.0046768
31	0.192998	0.0126896		0.458391	0		0.521071	0.00407
32	0.254106	0.016068		0.476928	0		0.559375	0.0028416
33	0.352666	0.0176336		0.532243	0		0.606161	0.0015688
34	0.477389	0.0173864		0.6198	0		0.655272	0.0006956
35	0.614477	0.0159032		0.721259	0		0.703562	0.0002664
36	0.748518	0.0141728		0.815718	0		0.753905	0.000148
37	0.86464	0.0132664		0.889076	0		0.807257	0.0002664
38	0.954061	0.0140904		0.936601	0		0.860198	0.0006068
39	1.01409	0.0169744		0.960956	0		0.907258	0.0013172
40	1.04957	0.021424		0.972492	0		0.947066	0.0026344
41	1.06821	0.025956		0.98462	0		0.982087	0.0047804
42	1.07681	0.0290872		1.00986	0		1.01341	0.0078292
43	1.07986	0.0299112		1.05581	0		1.03681	0.011692
44	1.0804	0.0285928		1.12177	0		1.04679	0.0159692
45	1.08165	0.0256264		1.20223	0		1.04118	0.0199948
46	1.0881	0.0224128		1.29028	9.94e-05		1.02395	0.0231472
47	1.11032	0.0196936		1.38168	9.94e-05		1.00507	0.0249676
48	1.15942	0.0180456		1.47535	0.0001988		0.993031	0.0253968
49	1.24813	0.0173864		1.57346	0.000497		0.994262	0.0247456
50	1.38271	0.017304		1.67926	0.0007952		1.00767	0.0235468
51	1.56227	0.0173864		1.79629	0.0013916		1.02887	0.0223184
52	1.77784	0.0171392		1.92674	0.0022862		1.05363	0.0214452
53	2.01475	0.01648		2.07011	0.0033796		1.07935	0.0211196
54	2.25595	0.015244		2.22373	0.0047712		1.10822	0.0214008
55	2.48532	0.0138432		2.38346	0.0063616		1.14433	0.0222592
56	2.68979	0.0122776		2.54329	0.007952		1.1929	0.0237392
57	2.86308	0.0109592		2.69829	0.0093436		1.25692	0.0259592
58	3.00375	0.0099704		2.8454	0.0103376		1.33708	0.0291412
59	3.11718	0.0097232		2.98373	0.0107352		1.43134	0.033448
60	3.21413	0.0100528		3.11596	0.0106358		1.53599	0.0390868
61	3.30767	0.011536		3.2466	0.0100394		1.64502	0.046028
62	3.41268	0.0140904		3.38247	0.0092442		1.752	0.0541236
63	3.54278	0.0177984		3.53077	0.0086478		1.85036	0.062974
64	3.70621	0.0229072		3.69711	0.0085484		1.93504	0.0719872
65	3.90674	0.029252		3.88612	0.0093436		2.00248	0.0804972
66	4.14239	0.0367504		4.10008	0.011431		2.05309	0.0878084
67	4.40563	0.0456496		4.33781	0.0151088		2.08935	0.0933436
68	4.68572	0.0558672		4.59644	0.0204764		2.1163	0.0967624
69	4.9728	0.0674032		4.87114	0.0276332		2.14024	0.0979316
70	5.25773	0.0805048		5.1552	0.0364798		2.16705	0.0969992
71	5.53549	0.0949248		5.44262	0.046718		2.20248	0.0942464
72	5.80411	0.110993		5.7256	0.0580496		2.25009	0.0900728
73	6.06753	0.128462		5.99882	0.06958		2.31247	0.0849372
74	6.33275	0.147249		6.25854	0.0807128		2.39099	0.079254
75	6.60728	0.166613		6.50297	0.0905534		2.48484	0.0734672
76	6.90063	0.186389		6.73241	0.0985054		2.59386	0.067932
77	7.21979	0.205753		6.95081	0.103774		2.71671	0.0630332
78	7.56797	0.224293		7.1626	0.106358		2.8531	0.0590224
79	7.94376	0.241679		7.3738	0.106259		3.00221	0.0561364
80	8.34301	0.257253		7.59131	0.103873		3.16528	0.0544492
81	8.75697	0.271096		7.82075	0.0995988		3.3423	0.0539756
82	9.17468	0.283374		8.06637	0.0943306		3.53341	0.0545972
83	9.58487	0.293921		8.33121	0.0886648		3.73861	0.0560772
84	9.97786	0.303232		8.61567	0.0830984		3.9568	0.0581936
85	10.3474	0.311719		8.91896	0.078029		4.18649	0.0606652
86	10.688	0.3193		9.23724	0.073556		4.42411	0.0632256
87	11.0009	0.325974		9.56578	0.0697788		4.66666	0.0657416
88	11.2896	0.331742		9.89875	0.0664986		4.91112	0.0681096
89	11.5589	0.336522		10.2295	0.0635166		5.15298	0.0702556
90	11.8164	0.340065		10.5516	0.060634		5.39088	0.0722536
91	12.0689	0.342207		10.8595	0.057652		5.62262	0.074148
92	12.3225	0.343031		11.1478	0.0542724		5.84793	0.0759832
93	12.582	0.342372		11.4133	0.0507934		6.06735	0.0778184
94	12.8494	0.340559		11.6529	0.0469168		6.28213	0.079698
95	13.1253	0.338005		11.8657	0.0428414		6.49472	0.0815924
96	13.4079	0.335038		12.0513	0.038766		6.70758	0.083472
97	13.6936	0.332319		12.2098	0.0345912		6.92263	0.0853072
98	13.978	0.330342		12.3421	0.0306152		7.14178	0.0870536
99	14.2555	0.329765		12.4495	0.0270368		7.36627	0.088652
100	14.5209	0.330836		12.534	0.0237566		7.59623	0.0900728
101	14.7691	0.334132		12.5966	0.0210728		7.83016	0.0913308
102	14.9962	0.33957		12.6391	0.0187866		8.0671	0.0924112
103	15.1976	0.347316		12.664	0.0172956		8.30472	0.0933436
104	15.3727	0.357451		12.6732	0.0163016		8.54042	0.0941576
105	15.5194	0.369729		12.6694	0.0161028		8.77066	0.0949124
106	15.6386	0.383325		12.6554	0.016401		8.99296	0.0956524
107	15.732	0.398322		12.6336	0.0172956		9.20486	0.096422
108	15.8004	0.413895		12.6067	0.0187866		9.4035	0.0972656
109	15.8486	0.429716		12.5772	0.0204764		9.58804	0.0982424
110	15.8798	0.44496		12.5468	0.0226632		9.75658	0.0993524
111	15.8984	0.459298		12.5157	0.0250488		9.9087	0.100625
112	15.9099	0.472234		12.485	0.0275338		10.043	0.102061
113	15.9185	0.483441		12.4535	0.0299194		10.1605	0.10363
114	15.9302	0.49267		12.4204	0.0322056		10.2607	0.105287
115	15.9481	0.500003		12.3841	0.034293		10.345	0.106989
116	15.9768	0.505442		12.3418	0.0358834		10.4129	0.108662
117	16.0198	0.509314		12.2912	0.037275		10.4662	0.11023
118	16.0782	0.511869		12.2306	0.0381696		10.5064	0.111607
119	16.1533	0.513599		12.158	0.0384678		10.5357	0.112717
120	16.2443	0.515		12.0716	0.038269		10.5552	0.113486
121	16.3507	0.516566		11.9706	0.0376726		10.5679	0.113856
122	16.469	0.51879		11.855	0.0364798		10.5756	0.113768
123	16.5977	0.521922		11.7251	0.0349888		10.5815	0.11322
124	16.7328	0.526454		11.5822	0.0331002		10.5875	0.112169
125	16.8717	0.532469		11.4283	0.0310128		10.5958	0.11063
126	17.0109	0.540214		11.2653	0.0287266		10.6084	0.108647
127	17.148	0.549361		11.0959	0.0264404		10.6269	0.106205
128	17.2822	0.55999		10.9233	0.0240548		10.6529	0.103393
129	17.412	0.571197		10.7498	0.021868		10.6868	0.10024
130	17.5363	0.58298		10.5784	0.01988		10.7288	0.0968216
131	17.6564	0.594598		10.4117	0.0179914		10.7786	0.0931956
132	17.7729	0.605558		10.2516	0.016401		10.8359	0.0894216
133	17.887	0.615528		10.1005	0.0151088		10.8995	0.0855736
134	17.9994	0.623933		9.9589	0.013916		10.9678	0.0817108
135	18.1117	0.63036		9.82766	0.0131208		11.0387	0.0779072
136	18.2245	0.634562		9.70737	0.0126238		11.1109	0.074222
137	18.3384	0.63654		9.59802	0.0121268		11.1816	0.0706996
138	18.4533	0.635963		9.49873	0.011928		11.2493	0.0673696
139	18.568	0.633326		9.40831	0.0118286		11.3114	0.064306
140	18.6809	0.628382		9.32569	0.0118286		11.3664	0.0615088
141	18.7902	0.621626		9.24967	0.0118286		11.4123	0.0590076
142	18.8936	0.613303		9.17838	0.011928		11.4473	0.056832
143	18.9873	0.603745		9.10995	0.0120274		11.4704	0.054982
144	19.0685	0.593445		9.0427	0.0121268		11.4809	0.0534428
145	19.1328	0.582486		8.97506	0.0122262		11.4779	0.0522292
146	19.1776	0.571526		8.90535	0.0123256		11.4615	0.0513412
147	19.1991	0.560814		8.8318	0.012425		11.4318	0.0507344
148	19.1939	0.550267		8.75262	0.012425		11.3893	0.0504088
149	19.1599	0.540379		8.66704	0.0125244		11.3342	0.05032
150	19.0952	0.531398		8.57376	0.0126238		11.2678	0.0504532
151	18.9975	0.52291		8.47132	0.0125244		11.1909	0.050764
152	18.8678	0.515494		8.3597	0.0126238		11.1047	0.0512524
153	18.7045	0.50882		8.23764	0.0126238		11.0101	0.051874
154	18.5103	0.503052		8.10502	0.0125244		10.9083	0.0525992
155	18.2859	0.49819		7.96185	0.0125244		10.8002	0.0533984
156	18.034	0.493988		7.80804	0.0125244		10.6865	0.054242
157	17.7576	0.490445		7.64406	0.012425		10.5686	0.0551152
158	17.4595	0.487478		7.47033	0.0123256		10.4465	0.0559884
159	17.143	0.485006		7.28753	0.0122262		10.3205	0.0568172
160	16.8124	0.482946		7.09664	0.0120274		10.1912	0.0576016
161	16.4713	0.481216		6.89914	0.0118286		10.0592	0.058312
162	16.1232	0.479898		6.69553	0.0115304		9.92361	0.0589336
163	15.7712	0.478497		6.48758	0.0112322		9.78503	0.059422
164	15.4191	0.477178		6.27648	0.0108346		9.6429	0.0597772
165	15.0687	0.475778		6.06321	0.010437		9.4972	0.0599696
166	14.7227	0.47413		5.84954	0.00994		9.34782	0.0599844
167	14.3822	0.472317		5.63637	0.009443		9.19433	0.0598216
168	14.0498	0.470092		5.42507	0.008946		9.0366	0.0594516
169	13.7251	0.467208		5.21673	0.0083496		8.87435	0.0588744
170	13.4094	0.46383		5.01223	0.0077532		8.70773	0.0580752
171	13.1018	0.459874		4.81247	0.0073556		8.537	0.0570836
172	12.8028	0.455178		4.61813	0.0067592		8.36163	0.05587
173	12.5116	0.449739		4.42931	0.0061628		8.18269	0.054464
174	12.2274	0.443394		4.247	0.0056658		7.99965	0.0528952
175	11.9492	0.43639		4.07119	0.0052682		7.81402	0.0511784
176	11.677	0.428562		3.90229	0.00497		7.62592	0.0493432
177	11.4081	0.420158		3.74	0.0046718		7.43549	0.0473896
178	11.1432	0.411011		3.58431	0.004473		7.24397	0.0454064
179	10.8805	0.401453		3.43532	0.0043736		7.05204	0.0433936
180	10.6196	0.3914		3.29285	0.0043736		6.86052	0.0413956
181	10.3597	0.3811		3.15638	0.004473		6.66996	0.039442
182	10.1002	0.370635		3.02584	0.0046718		6.48104	0.0375624
183	9.84166	0.36017		2.9013	0.00497		6.29485	0.035816
184	9.5838	0.34987		2.7822	0.005467		6.11154	0.0341732
185	9.32682	0.33957		2.66851	0.0060634		5.93233	0.0327228
186	9.07039	0.329847		2.55995	0.0068586		5.75709	0.0314352
187	8.81646	0.320536		2.45642	0.0078526		5.58678	0.0303548
188	8.56451	0.311637		2.35772	0.008946		5.42125	0.0294816
189	8.31578	0.303314		2.26386	0.0103376		5.26092	0.0288008
190	8.07153	0.295734		2.17492	0.0118286		5.10688	0.028342
191	7.83176	0.288647		2.09052	0.0135184		4.95791	0.0280904
192	7.59808	0.282302		2.01055	0.0155064		4.81481	0.0280756
193	7.37139	0.276534		1.93532	0.0177926		4.67747	0.0282236
194	7.15259	0.271343		1.86472	0.0201782		4.54586	0.0285196
195	6.94239	0.266729		1.79846	0.022862		4.41973	0.0290228
196	6.7415	0.262609		1.73644	0.025844		4.2988	0.0296444
197	6.55066	0.258983		1.67896	0.0290248		4.18293	0.0304436
198	6.3702	0.255687		1.62582	0.0327026		4.07158	0.0313316
199	6.2005	0.252638		1.57652	0.0363804		3.96487	0.032338
200	6.04173	0.249919		1.53116	0.0405552		3.86227	0.0334332
201	5.89407	0.247447		1.48965	0.04473		3.76337	0.0345876
202	5.75752	0.244975		1.45159	0.0493024		3.66774	0.0358308
203	5.63172	0.242668		1.41678	0.054173		3.5754	0.0371332
204	5.51685	0.240443		1.38513	0.0590436		3.48553	0.0384652
205	5.41184	0.238218		1.35605	0.0644112		3.39798	0.0398268
206	5.31668	0.235994		1.32942	0.0696794		3.31248	0.0412328
207	5.23067	0.233851		1.30487	0.0751464		3.22862	0.0426536
208	5.15325	0.231626		1.2821	0.0808122		3.14613	0.044104
209	5.08408	0.229484		1.2608	0.0863786		3.06487	0.0455692
210	5.02172	0.227342		1.24088	0.0920444		2.98443	0.0470344
211	4.96635	0.225199		1.22165	0.0977102		2.90522	0.0485144
212	4.91671	0.223222		1.20292	0.103376		2.82629	0.0500092
213	4.87245	0.221162		1.18478	0.108843		2.74804	0.0514744
214	4.83302	0.219184		1.16673	0.114211		2.67034	0.052984
215	4.7979	0.217371		1.14869	0.119379		2.59277	0.054464
216	4.766	0.215476		1.13045	0.124449		2.51603	0.0559588
217	4.73697	0.213746		1.11181	0.12922		2.43969	0.0574684
218	4.71081	0.21218		1.09278	0.133693		2.3639	0.058978
219	4.68698	0.210532		1.07316	0.137768		2.2888	0.0604876
220	4.6644	0.208966		1.05295	0.141744		2.21411	0.0619972
221	4.64271	0.207401		1.03224	0.145223		2.14037	0.0635364
222	4.62175	0.205835		1.01104	0.148404		2.06732	0.0650756
223	4.60168	0.20427		0.989352	0.151386		1.9955	0.0666444
224	4.58143	0.202622		0.967069	0.153971		1.92464	0.0682132
225	4.561	0.200974		0.944489	0.156257		1.85473	0.0698116
226	4.54057	0.198996		0.921713	0.158444		1.78674	0.0714692
227	4.5196	0.197101		0.898739	0.160133		1.71958	0.0731268
228	4.49792	0.194794		0.875765	0.161724		1.65432	0.0748584
229	4.47498	0.192404		0.852791	0.163115		1.59044	0.0766344
230	4.45151	0.189602		0.830113	0.164408		1.52833	0.0784548
231	4.4266	0.186801		0.807731	0.1656		1.46786	0.0803492
232	4.40097	0.183587		0.785941	0.166694		1.40959	0.082288
233	4.37409	0.180044		0.764742	0.167787		1.35309	0.0843452
234	4.34614	0.176336		0.744331	0.168781		1.29851	0.0864468
235	4.31711	0.172381		0.724611	0.169974		1.24597	0.0886372
236	4.28682	0.168096		0.705779	0.171266		1.19536	0.0909164
237	4.25546	0.163399		0.687932	0.172558		1.14707	0.0932844
238	4.22303	0.15862		0.67117	0.17395		1.10056	0.0957116
239	4.18916	0.153594		0.655591	0.175739		1.05651	0.0982424
240	4.15421	0.14832		0.641294	0.177429		1.01424	0.100847
241	4.11873	0.142799		0.627885	0.179516		0.973879	0.103511
242	4.082	0.137196		0.615757	0.181703		0.935986	0.106249
243	4.04383	0.131593		0.604911	0.18389		0.899597	0.109017
244	4.00458	0.125742		0.594952	0.186375		0.86526	0.111844
245	3.9648	0.120057		0.586473	0.18886		0.832975	0.11467
246	3.9234	0.114206		0.578683	0.191444		0.802195	0.117542
247	3.88093	0.108356		0.571979	0.194128		0.773467	0.120398
248	3.83721	0.102588		0.566161	0.196812		0.74597	0.12324
249	3.79205	0.0969024		0.561133	0.199396		0.720252	0.126052
250	3.74582	0.0913816		0.556794	0.201981		0.696175	0.128804
251	3.69797	0.0858608		0.553146	0.204466		0.673193	0.131483
252	3.64887	0.0805048		0.550188	0.206653		0.651715	0.134073
253	3.59834	0.0753136		0.547427	0.208641		0.631195	0.13656
254	3.54583	0.0703696		0.544962	0.21043		0.611906	0.138957
255	3.49207	0.0655904		0.542892	0.211921		0.593712	0.141177
256	3.4367	0.0610584		0.540821	0.213014		0.576475	0.143294
257	3.38007	0.0566912		0.538849	0.21371		0.560196	0.145232
258	3.32201	0.0525712		0.536778	0.213809		0.544601	0.147023
259	3.26234	0.048616		0.534511	0.213611		0.529963	0.148651
260	3.20159	0.0449904		0.532046	0.213114		0.515736	0.150072
261	3.13976	0.0414472		0.529285	0.211921		0.502466	0.15133
262	3.07722	0.0382336		0.52613	0.210132		0.48947	0.152396
263	3.01379	0.0351024		0.522383	0.208144		0.477432	0.153269
264	2.94963	0.0322184		0.51834	0.20546		0.46553	0.154009
265	2.88548	0.0295816		0.513706	0.202577		0.45445	0.154542
266	2.82132	0.027192		0.508677	0.199098		0.443642	0.154897
267	2.75735	0.0248848		0.503057	0.195122		0.433382	0.155089
268	2.69427	0.0228248		0.496845	0.190749		0.423533	0.155163
269	2.63155	0.0209296		0.490239	0.185977		0.414094	0.155089
270	2.57027	0.0191992		0.482844	0.181007		0.405065	0.154867
271	2.51059	0.0176336		0.475055	0.175739		0.396583	0.154556
272	2.45271	0.0161504		0.466772	0.170173		0.388102	0.154127
273	2.39662	0.014832		0.458194	0.164606		0.380304	0.153639
274	2.34268	0.0136784		0.448926	0.158642		0.37278	0.153076
275	2.29125	0.012772		0.439362	0.152778		0.36594	0.15244
276	2.24287	0.0117832		0.4296	0.146615		0.3591	0.151804
277	2.19699	0.0108768		0.419444	0.140651		0.35267	0.151123
278	2.15434	0.0102176		0.40919	0.134588		0.346514	0.150442
279	2.11456	0.0096408		0.39864	0.128723		0.340769	0.149761
280	2.07818	0.0091464		0.387991	0.122759		0.335434	0.149095
281	2.04467	0.0088168		0.377342	0.117093		0.330098	0.148474
282	2.01457	0.0084872		0.366693	0.111626		0.325037	0.147896
283	1.98751	0.00824		0.356045	0.106259		0.320522	0.147364
284	1.96349	0.0080752		0.345494	0.10109		0.316145	0.14689
285	1.94253	0.0079104		0.335043	0.0962192		0.31163	0.14649
286	1.92425	0.0079104		0.324788	0.0916468		0.307663	0.146165
287	1.90902	0.0079928		0.31483	0.0872732		0.303559	0.145898
288	1.89647	0.0080752		0.305068	0.0830984		0.299866	0.145736
289	1.88572	0.0083224		0.295603	0.0793212		0.296035	0.145662
290	1.87784	0.0084872		0.286334	0.0757428		0.292342	0.145676
291	1.87174	0.0088992		0.277559	0.0724626		0.288785	0.14578
292	1.86762	0.0091464		0.269178	0.0694806		0.285091	0.145972
293	1.86493	0.0095584		0.261191	0.0666974		0.281398	0.146224
294	1.8635	0.0099704		0.253402	0.0642124		0.277841	0.146594
295	1.8635	0.0104648		0.246007	0.0618268		0.274284	0.147038
296	1.86458	0.0109592		0.239302	0.0598388		0.27059	0.147556
297	1.86655	0.0113712		0.232795	0.0578508		0.26676	0.148163
298	1.86941	0.011948		0.22678	0.0562604		0.263066	0.148844
299	1.87264	0.0125248		0.221258	0.05467		0.259099	0.149584
300	1.87676	0.013184		0.215934	0.0534772		0.255132	0.150398
301	1.8807	0.0138432		0.211103	0.052185		0.251028	0.151271
302	1.885	0.0145024		0.206764	0.051191		0.246924	0.152188
303	1.88948	0.015244		0.202722	0.050197		0.242683	0.15315
304	1.89361	0.0158208		0.198975	0.0494018		0.238306	0.154157
305	1.89791	0.0165624		0.195524	0.048706		0.233928	0.155208
306	1.90203	0.017304		0.192664	0.0480102		0.229414	0.156288
307	1.90597	0.0179632		0.189904	0.0473144		0.224762	0.157413
308	1.90973	0.0186224		0.187537	0.0468174		0.220111	0.158523
309	1.9135	0.019364		0.185467	0.046221		0.21546	0.159662
310	1.91672	0.0200232		0.183692	0.0458234		0.210535	0.160817
311	1.91959	0.0206824		0.182016	0.0453264		0.205884	0.161956
312	1.92246	0.0213416		0.180635	0.0448294		0.200822	0.163126
313	1.92479	0.0219184		0.179452	0.0443324		0.195898	0.164265
314	1.92694	0.0225776		0.178565	0.0439348		0.19111	0.165405
315	1.92855	0.0231544		0.177677	0.0435372		0.186048	0.1665
316	1.9298	0.0237312		0.176888	0.0430402		0.181123	0.16761
317	1.93088	0.024308		0.176395	0.0426426		0.176198	0.168676
318	1.93178	0.0248024		0.175902	0.042245		0.17141	0.169726
319	1.93231	0.0252968		0.175508	0.041748		0.166486	0.170748
320	1.93196	0.0257088		0.175212	0.041251		0.161834	0.171724
321	1.93178	0.0261208		0.174818	0.040754		0.156773	0.172657
322	1.93088	0.0265328		0.174621	0.040257		0.152258	0.17356
323	1.92963	0.0268624		0.174325	0.0396606		0.14747	0.174403
324	1.92801	0.0271096		0.174128	0.0391636		0.142956	0.175202
325	1.9255	0.0273568		0.173733	0.0386666		0.138305	0.175957
326	1.92282	0.027604		0.173437	0.0379708		0.133927	0.176668
327	1.91941	0.0276864		0.173142	0.0373744		0.129686	0.177334
328	1.91565	0.0278512		0.172747	0.036778		0.125309	0.177955
329	1.91117	0.0279336		0.172353	0.0360822		0.121068	0.178503
330	1.90615	0.0279336		0.171761	0.0354858		0.116827	0.179006
331	1.90024	0.0279336		0.171268	0.0346906		0.11286	0.179465
332	1.89414	0.0278512		0.170677	0.0339948		0.108893	0.179879
333	1.8868	0.0277688		0.169888	0.033299		0.105062	0.180234
334	1.87855	0.0276864		0.169099	0.0326032		0.101506	0.180545
335	1.86977	0.0275216		0.16831	0.031808		0.097812	0.180812
336	1.8601	0.0272744		0.167324	0.0309134		0.094392	0.181019
337	1.8497	0.0270272		0.166338	0.0302176		0.0908352	0.181211
338	1.83859	0.02678		0.165254	0.029323		0.0876888	0.181344
339	1.82641	0.0265328		0.16407	0.0286272		0.0844056	0.181433
340	1.8135	0.0262032		0.162789	0.0277326		0.0812592	0.181492
341	1.80006	0.0258736		0.161605	0.0269374		0.0782496	0.181507
342	1.78519	0.0254616		0.160126	0.0260428		0.0755136	0.181507
343	1.76978	0.0250496		0.158845	0.0251482		0.0727776	0.181433
344	1.75383	0.0246376		0.157366	0.024353		0.0701784	0.181359
345	1.73681	0.0242256		0.155887	0.0234584		0.067716	0.181226
346	1.71924	0.0238136		0.154408	0.0225638		0.0653904	0.181078
347	1.70097	0.0234016		0.15283	0.0216692		0.0630648	0.180871
348	1.68179	0.0229072		0.151351	0.020874		0.060876	0.180649
349	1.66208	0.0224952		0.149872	0.0199794		0.0589608	0.180382
350	1.64183	0.0220008		0.148294	0.0190848		0.0569088	0.180086
351	1.62104	0.0215888		0.146815	0.0182896		0.0551304	0.179776
352	1.59972	0.0210944		0.145336	0.0174944		0.0534888	0.17942
353	1.57786	0.0206824		0.143759	0.0166992		0.051984	0.179006
354	1.55564	0.020188		0.142378	0.015904		0.0504792	0.178577
355	1.53288	0.019776		0.140899	0.0151088		0.0491112	0.178103
356	1.50994	0.019364		0.139618	0.0143136		0.0477432	0.177585
357	1.48664	0.018952		0.138237	0.0135184		0.0467856	0.177038
358	1.46317	0.01854		0.136955	0.0128226		0.0456912	0.176431
359	1.43951	0.018128		0.135772	0.0120274		0.0445968	0.175794
360	1.41568	0.0177984		0.134589	0.0113316		0.043776	0.175084
361	1.39167	0.0173864		0.133504	0.0107352		0.0429552	0.174329
362	1.36748	0.0170568		0.13242	0.0100394		0.0422712	0.17356
363	1.34364	0.0168096		0.131434	0.009443		0.0415872	0.172701
364	1.31963	0.01648		0.130448	0.0088466		0.0409032	0.171784
365	1.29562	0.0162328		0.12956	0.0082502		0.0404928	0.170836
366	1.27178	0.0159856		0.128673	0.0077532		0.0399456	0.169815
367	1.24831	0.0157384		0.127884	0.0072562		0.0395352	0.16875
368	1.22465	0.0155736		0.127095	0.0067592		0.0391248	0.167625
369	1.20154	0.0154088		0.126307	0.0063616		0.0387144	0.166426
370	1.17842	0.015244		0.125616	0.005964		0.0384408	0.165183
371	1.15584	0.0151616		0.125025	0.005467		0.0381672	0.163866
372	1.13344	0.0150792		0.124335	0.0050694		0.0378936	0.162504
373	1.1114	0.0149968		0.123743	0.0047712		0.0377568	0.161083
374	1.08989	0.0149144		0.123151	0.004473		0.0374832	0.159588
375	1.06839	0.0149144		0.12256	0.0041748		0.0372096	0.158049
376	1.0476	0.0149144		0.122067	0.003976		0.0370728	0.156451
377	1.02717	0.0149968		0.121475	0.0037772		0.0367992	0.154793
378	1.00728	0.0149968		0.120884	0.003479		0.0365256	0.153091
379	0.98775	0.0150792		0.120292	0.0032802		0.0363888	0.15136
380	0.968755	0.0151616		0.1197	0.0031808		0.0361152	0.149554
381	0.950298	0.015244		0.119109	0.0030814		0.0358416	0.147719
382	0.932378	0.0154088		0.118517	0.002982		0.035568	0.145854
383	0.914995	0.0155736		0.117827	0.0028826		0.0352944	0.143945
384	0.89815	0.0157384		0.117137	0.0028826		0.034884	0.141991
385	0.881843	0.0159032		0.116348	0.0027832		0.0346104	0.140023
386	0.865894	0.016068		0.115559	0.0027832		0.0342	0.13801
387	0.850842	0.0162328		0.11477	0.0027832		0.0337896	0.135997
388	0.836326	0.01648		0.113883	0.0027832		0.0333792	0.133955
389	0.82217	0.0166448		0.112996	0.0028826		0.0329688	0.131898
390	0.80855	0.016892		0.11201	0.0028826		0.0324216	0.12984
391	0.795648	0.0171392		0.111024	0.0030814		0.0318744	0.127739
392	0.783104	0.0173864		0.109939	0.0031808		0.0313272	0.125667
393	0.771098	0.0175512		0.108756	0.0032802		0.03078	0.123595
394	0.759629	0.0177984		0.107573	0.0033796		0.0302328	0.121508
395	0.748698	0.0180456		0.106389	0.0036778		0.0295488	0.119436
396	0.738304	0.0182104		0.105108	0.0037772		0.0290016	0.117379
397	0.728269	0.0184576		0.103727	0.0040754		0.0283176	0.115351
398	0.718771	0.0186224		0.102347	0.0042742		0.0276336	0.113309
399	0.70999	0.0188696		0.100868	0.004473		0.0269496	0.111296
400	0.701389	0.0190344		0.0992902	0.0047712		0.0261288	0.109313
401	0.692966	0.0191992		0.0978112	0.0050694		0.0254448	0.107359
402	0.685261	0.019364		0.096135	0.0053676		0.024624	0.10542
403	0.677734	0.0194464		0.0944588	0.0056658		0.02394	0.103511
404	0.670746	0.0196112		0.0927826	0.0060634		0.0231192	0.101632
405	0.664115	0.0196936		0.0910078	0.006461		0.0222984	0.0997816
406	0.657843	0.019776		0.089233	0.0068586		0.0214776	0.0979612
407	0.65175	0.0198584		0.0874582	0.0072562		0.0207936	0.0961852
408	0.645837	0.0198584		0.0855848	0.0077532		0.0199728	0.0944388
409	0.640282	0.0199408		0.0837114	0.0081508		0.019152	0.0927368
410	0.635085	0.0199408		0.081838	0.0085484		0.0183312	0.0910496
411	0.630067	0.0198584		0.079866	0.0090454		0.0176472	0.0894068
412	0.625229	0.0198584		0.077894	0.0095424		0.0168264	0.0878084
413	0.62057	0.019776		0.075922	0.0101388		0.0161424	0.0862248
414	0.616269	0.0196936		0.07395	0.0106358		0.0153216	0.0847152
415	0.611968	0.0196112		0.071978	0.0112322		0.0146376	0.0832056
416	0.607488	0.0194464		0.070006	0.0118286		0.0139536	0.0817404
417	0.603366	0.0192816		0.068034	0.0125244		0.0131328	0.0803048
418	0.599424	0.0191168		0.066062	0.0131208		0.0124488	0.0789136
419	0.595661	0.0188696		0.06409	0.0138166		0.0117648	0.077552
420	0.591718	0.0187048		0.062118	0.014413		0.0112176	0.0762052
421	0.588314	0.0184576		0.060146	0.0151088		0.0105336	0.0749028
422	0.58455	0.0182104		0.058174	0.0158046		0.0099864	0.0736004
423	0.581146	0.0178808		0.056202	0.0165004		0.0093024	0.072372
424	0.577382	0.0175512		0.05423	0.0171962		0.0087552	0.071114
425	0.573978	0.017304		0.0523566	0.0179914		0.008208	0.0699152
426	0.570394	0.0169744		0.0504832	0.0186872		0.0076608	0.0687312
427	0.566989	0.0165624		0.0486098	0.0194824		0.0072504	0.0675916
428	0.563584	0.0162328		0.046835	0.0202776		0.0067032	0.0664224
429	0.560179	0.0158208		0.0449616	0.0211722		0.0062928	0.0653124
430	0.556595	0.0154912		0.0431868	0.0219674		0.0058824	0.0642024
431	0.552832	0.0150792		0.0415106	0.0227626		0.005472	0.063122
432	0.549427	0.0146672		0.0398344	0.0235578		0.0050616	0.0620416
433	0.546022	0.0142552		0.0381582	0.024353		0.0046512	0.0609612
434	0.542438	0.0138432		0.036482	0.0251482		0.0043776	0.0599104
435	0.538854	0.0134312		0.0349044	0.0260428		0.0039672	0.0588744
436	0.535091	0.0129368		0.0333268	0.0269374		0.0036936	0.0578236
437	0.531328	0.0125248		0.0318478	0.0277326		0.00342	0.0568024
438	0.527565	0.0121128		0.0303688	0.0285278		0.0031464	0.0557812
439	0.523802	0.0117008		0.0289884	0.0294224		0.0028728	0.0547748
440	0.520038	0.0112064		0.027608	0.0302176		0.0025992	0.0537684
441	0.515738	0.0107944		0.0262276	0.0310128		0.0024624	0.0527768
442	0.511795	0.0103824		0.0249458	0.0319074		0.0021888	0.0517852
443	0.507853	0.0099704		0.023664	0.0327026		0.002052	0.0508084
444	0.503731	0.0095584		0.0224808	0.0334978		0.0017784	0.0498316
445	0.49943	0.0091464		0.0212976	0.0343924		0.0016416	0.0488696
446	0.49513	0.0087344		0.0201144	0.0350882		0.0015048	0.0478928
447	0.49065	0.0083224		0.0190298	0.0358834		0.001368	0.0469456
448	0.48617	0.0079104		0.0179452	0.0366786		0.0012312	0.0459836
449	0.481869	0.0074984		0.0169592	0.0374738		0.0010944	0.0450512
450	0.47703	0.0071688		0.0159732	0.0380702		0.0009576	0.0441336
451	0.47255	0.0067568		0.0150858	0.0388654		0.0009576	0.0432012
452	0.467533	0.0064272		0.0141984	0.0395612		0.0008208	0.0422984
453	0.462874	0.0060976		0.013311	0.0401576		0.000684	0.0413956
454	0.458035	0.005768		0.0125222	0.0408534		0.000684	0.0405076
455	0.453018	0.0054384		0.0117334	0.0414498		0.0005472	0.0396344
456	0.447821	0.0051088		0.0110432	0.0421456		0.0005472	0.0387612
457	0.442803	0.0047792		0.0102544	0.042742		0.0004104	0.0379176
458	0.437606	0.004532		0.0096628	0.043239		0.0004104	0.037074
459	0.432051	0.0042848		0.0089726	0.043736		0.0004104	0.0362748
460	0.426675	0.0039552		0.008381	0.044233		0.0002736	0.0354608
461	0.42112	0.003708		0.0077894	0.0448294		0.0002736	0.0346616
462	0.415565	0.0034608		0.0072964	0.045227		0.0002736	0.0339068
463	0.41001	0.003296		0.0068034	0.0456246		0.0002736	0.0331668
464	0.404275	0.0030488		0.0063104	0.0460222		0.0002736	0.0324564
465	0.39872	0.0028016		0.0058174	0.0463204		0.0001368	0.031746
466	0.392806	0.0026368		0.005423	0.0468174		0.0001368	0.03108
467	0.386893	0.002472		0.0050286	0.0471156		0.0001368	0.030414
468	0.380979	0.0023072		0.0046342	0.0474138		0.0001368	0.0297924
469	0.375066	0.00206		0.0042398	0.0476126		0.0001368	0.0291856
470	0.369152	0.0019776		0.003944	0.0479108		0.0001368	0.0285936
471	0.36288	0.0018128		0.0036482	0.0481096		0.0001368	0.028046
472	0.356966	0.001648		0.0033524	0.0483084		0.0001368	0.027528
473	0.350874	0.0015656		0.0030566	0.0486066		0	0.0270248
474	0.344781	0.0014008		0.0028594	0.048706		0	0.026566
475	0.338688	0.0013184		0.0025636	0.0489048		0	0.0261368
476	0.332416	0.0011536		0.0023664	0.0490042		0	0.0257224
477	0.326323	0.0010712		0.0021692	0.0491036		0	0.0253524
478	0.32023	0.0009888		0.001972	0.049203		0	0.025012
479	0.314138	0.0009064		0.0017748	0.0494018		0	0.0246864
480	0.308045	0.000824		0.0016762	0.0494018		0	0.02442
481	0.301773	0.0007416		0.001479	0.0494018		0	0.0241684
482	0.295859	0.0006592		0.0013804	0.0495012		0	0.0239612
483	0.289766	0.0006592		0.0012818	0.0496006		0	0.0237836
484	0.283853	0.0005768		0.0011832	0.0496006		0	0.0236504
485	0.277939	0.0004944		0.000986	0.0496006		0	0.023532
486	0.271846	0.0004944		0.0008874	0.0496006		0	0.023458
487	0.266112	0.000412		0.0008874	0.0497		0	0.0234136
488	0.260378	0.000412		0.0007888	0.0497		0	0.0233988
489	0.254464	0.0003296		0.0006902	0.0497		0	0.0234432
490	0.248909	0.0003296		0.0005916	0.0497		0	0.0235024
491	0.243354	0.0002472		0.000493	0.0496006		0	0.0235912
492	0.237798	0.0002472		0.000493	0.0497		0	0.0237392
493	0.232422	0.0002472		0.0003944	0.0497		0	0.023902
494	0.227046	0.0001648		0.0003944	0.0496006		0	0.0240796
495	0.22185	0.0001648		0.0003944	0.0497		0	0.0243164
496	0.216653	0.0001648		0.0002958	0.0496006		0	0.0245976
497	0.211635	0.0001648		0.0002958	0.0497		0	0.0248936
498	0.206618	0.0001648		0.0002958	0.0497		0	0.025234
499	0.201779	8.24e-05		0.0001972	0.0497		0	0.025604
500	0.196941	8.24e-05		0.0001972	0.0497		0	0.0260184
501	0.192282	8.24e-05		0.0001972	0.0497994		0	0.0264476
502	0.187622	8.24e-05		0.0001972	0.0497994		0	0.0269212
503	0.183142	8.24e-05		9.86e-05	0.0498988		0	0.0274096
504	0.178842	8.24e-05		9.86e-05	0.0498988		0	0.0279572
505	0.174541	8.24e-05		9.86e-05	0.0499982		0	0.0285196
506	0.170419	8.24e-05		9.86e-05	0.0499982		0	0.0291264
507	0.166298	8.24e-05		9.86e-05	0.0500976		0	0.0297628
508	0.162355	0		9.86e-05	0.0500976		0	0.0304288
509	0.158592	0		9.86e-05	0.050197		0	0.0311392
510	0.15465	0		9.86e-05	0.050197		0	0.0318792
511	0.151066	0		9.86e-05	0.0502964		0	0.0326488
512	0.147482	0		0	0.0502964		0	0.033448
513	0.143898	0		0	0.0503958		0	0.0342916
514	0.140493	0		0	0.0503958		0	0.03515
515	0.137267	0		0	0.0505946		0	0.036038
516	0.134042	0		0	0.050694		0	0.0369852
517	0.130995	0		0	0.050694		0	0.0379324
518	0.128128	0		0	0.0507934		0	0.0389388
519	0.125082	0		0	0.0507934		0	0.03996
520	0.122214	0		0	0.0508928		0	0.0410256
521	0.119347	0		0	0.0509922		0	0.042106
522	0.116659	0		0	0.0508928		0	0.0432308
523	0.113971	0		0	0.0509922		0	0.0443704
524	0.111642	0		0	0.0509922		0	0.0455544
525	0.109133	0		0	0.0510916		0	0.046768
526	0.106624	0		0	0.0509922		0	0.0479964
527	0.104474	0		0	0.0509922		0	0.0492692
528	0.102144	0		0	0.0510916		0	0.0505864
529	0.0998144	0		0	0.0509922		0	0.0519036
530	0.0978432	0		0	0.0508928		0	0.0532504
531	0.0956928	0		0	0.0509922		0	0.0546268
532	0.0937216	0		0	0.0508928		0	0.0560328
533	0.0917504	0		0	0.0507934		0	0.0574536
534	0.0897792	0		0	0.050694		0	0.0589188
535	0.0879872	0		0	0.0505946		0	0.0603988
536	0.0861952	0		0	0.0504952		0	0.0618936
537	0.0844032	0		0	0.0503958		0	0.063418
538	0.0826112	0		0	0.0502964		0	0.0649572
539	0.0809984	0		0	0.0500976		0	0.0665112
540	0.0793856	0		0	0.0498988		0	0.0680948
541	0.0777728	0		0	0.0497		0	0.0696932
542	0.0763392	0		0	0.0496006		0	0.0712916
543	0.0745472	0		0	0.0494018		0	0.0729196
544	0.0731136	0		0	0.0491036		0	0.0745476
545	0.07168	0		0	0.0489048		0	0.0762052
546	0.0702464	0		0	0.0486066		0	0.077848
547	0.068992	0		0	0.0484078		0	0.0795204
548	0.0675584	0		0	0.0481096		0	0.081178
549	0.066304	0		0	0.0479108		0	0.0828504
550	0.0648704	0		0	0.0475132		0	0.084508
551	0.063616	0		0	0.047215		0	0.0861804
552	0.0623616	0		0	0.0470162		0	0.0878528
553	0.0612864	0		0	0.0466186		0	0.0895252
554	0.060032	0		0	0.0463204		0	0.0911828
555	0.0587776	0		0	0.0460222		0	0.0928256
556	0.0577024	0		0	0.0456246		0	0.0944684
557	0.0566272	0		0	0.0453264		0	0.0960816
558	0.0553728	0		0	0.0450282		0	0.0976948
559	0.0542976	0		0	0.0446306		0	0.0992932
560	0.0532224	0		0	0.0443324		0	0.100877
561	0.0521472	0		0	0.0439348		0	0.102431
562	0.051072	0		0	0.0436366		0	0.103955
563	0.050176	0		0	0.043239		0	0.105465
564	0.0491008	0		0	0.0429408		0	0.10693
565	0.0480256	0		0	0.0425432		0	0.10838
566	0.0471296	0		0	0.042245		0	0.109801
567	0.0460544	0		0	0.0418474		0	0.111178
568	0.0451584	0		0	0.0415492		0	0.11251
569	0.0442624	0		0	0.0411516		0	0.113812
570	0.0431872	0		0	0.0408534		0	0.115085
571	0.0422912	0		0	0.0405552		0	0.116298
572	0.0413952	0		0	0.0401576		0	0.117482
573	0.0404992	0		0	0.0399588		0	0.118622
574	0.039424	0		0	0.0396606		0	0.119702
575	0.0387072	0		0	0.0393624		0	0.120724
576	0.0378112	0		0	0.0389648		0	0.12173
577	0.0369152	0		0	0.038766		0	0.122648
578	0.0360192	0		0	0.0384678		0	0.123536
579	0.0351232	0		0	0.038269		0	0.124364
580	0.0342272	0		0	0.0379708		0	0.125134
581	0.0333312	0		0	0.037772		0	0.125844
582	0.0326144	0		0	0.0374738		0	0.126496
583	0.0317184	0		0	0.0371756		0	0.127088
584	0.0310016	0		0	0.0370762		0	0.127635
585	0.0301056	0		0	0.0368774		0	0.128109
586	0.0293888	0		0	0.0366786		0	0.128523
587	0.0284928	0		0	0.0363804		0	0.128878
588	0.027776	0		0	0.036281		0	0.129174
589	0.0270592	0		0	0.0360822		0	0.129396
590	0.0263424	0		0	0.0358834		0	0.129574
591	0.0254464	0		0	0.035784		0	0.129678
592	0.0247296	0		0	0.0355852		0	0.129737
593	0.0240128	0		0	0.0353864		0	0.129707
594	0.023296	0		0	0.035287		0	0.129633
595	0.0225792	0		0	0.0350882		0	0.1295
596	0.0218624	0		0	0.0349888		0	0.129308
597	0.0213248	0		0	0.0348894		0	0.129041
598	0.020608	0		0	0.03479		0	0.12873
599	0.0198912	0		0	0.0345912		0	0.128346
600	0.0191744	0		0	0.0344918		0	0.127916
601	0.0186368	0		0	0.0343924		0	0.127428
602	0.01792	0		0	0.034293		0	0.12688
603	0.0173824	0		0	0.0341936		0	0.126274
604	0.0166656	0		0	0.0339948		0	0.125622
605	0.016128	0		0	0.0338954		0	0.124912
606	0.0155904	0		0	0.033796		0	0.124157
607	0.0150528	0		0	0.0336966		0	0.123343
608	0.0145152	0		0	0.0335972		0	0.122485
609	0.0139776	0		0	0.0334978		0	0.121597
610	0.01344	0		0	0.0333984		0	0.12065
611	0.0129024	0		0	0.0331996		0	0.119658
612	0.0123648	0		0	0.0331002		0	0.118622
613	0.0118272	0		0	0.0329014		0	0.117556
614	0.0112896	0		0	0.032802		0	0.116446
615	0.0109312	0		0	0.0326032		0	0.115292
616	0.0103936	0		0	0.0325038		0	0.114108
617	0.0100352	0		0	0.032305		0	0.112894
618	0.0094976	0		0	0.0321062		0	0.111636
619	0.0091392	0		0	0.0320068		0	0.110349
620	0.0087808	0		0	0.031808		0	0.109046
621	0.0084224	0		0	0.0316092		0	0.107714
622	0.0078848	0		0	0.0314104		0	0.106353
623	0.0075264	0		0	0.0312116		0	0.104962
624	0.007168	0		0	0.0310128		0	0.10357
625	0.0069888	0		0	0.0307146		0	0.10215
626	0.0066304	0		0	0.0305158		0	0.100714
627	0.006272	0		0	0.030317		0	0.0992488
628	0.0059136	0		0	0.0300188		0	0.0977688
629	0.0057344	0		0	0.0297206		0	0.096274
630	0.005376	0		0	0.0295218		0	0.0947792
631	0.0050176	0		0	0.0292236		0	0.0932696
632	0.0048384	0		0	0.028826		0	0.0917304
633	0.00448	0		0	0.0286272		0	0.090206
634	0.0043008	0		0	0.028329		0	0.0886668
635	0.0041216	0		0	0.0280308		0	0.0871276
636	0.0039424	0		0	0.0276332		0	0.0855884
637	0.003584	0		0	0.0272356		0	0.0840344
638	0.0034048	0		0	0.0269374		0	0.0824952
639	0.0032256	0		0	0.0265398		0	0.0809412
640	0.0030464	0		0	0.0262416		0	0.0793872
641	0.0028672	0		0	0.025844		0	0.0778628
642	0.002688	0		0	0.0255458		0	0.0763088
643	0.0025088	0		0	0.0251482		0	0.0747844
644	0.0023296	0		0	0.0247506		0	0.0732452
645	0.0023296	0		0	0.024353		0	0.0717356
646	0.0021504	0		0	0.0239554		0	0.070226
647	0.0019712	0		0	0.0235578		0	0.0687016
648	0.001792	0		0	0.0231602		0	0.0672068
649	0.001792	0		0	0.0226632		0	0.0657268
650	0.0016128	0		0	0.0222656		0	0.0642616
651	0.0016128	0		0	0.0217686		0	0.0627964
652	0.0014336	0		0	0.021371		0	0.061346
653	0.0014336	0		0	0.0209734		0	0.0599104
654	0.0012544	0		0	0.0204764		0	0.0584896
655	0.0012544	0		0	0.0200788		0	0.0570836
656	0.0010752	0		0	0.0196812		0	0.0556924
657	0.0010752	0		0	0.0191842		0	0.054316
658	0.000896	0		0	0.0187866		0	0.0529692
659	0.000896	0		0	0.0182896		0	0.0516224
660	0.000896	0		0	0.017892		0	0.0502904
661	0.0007168	0		0	0.0174944		0	0.048988
662	0.0007168	0		0	0.0169974		0	0.0477004
663	0.0007168	0		0	0.0165998		0	0.0464276
664	0.0005376	0		0	0.0162022		0	0.0451696
665	0.0005376	0		0	0.0157052		0	0.0439412
666	0.0005376	0		0	0.0153076		0	0.0427276
667	0.0005376	0		0	0.01491		0	0.0415288
668	0.0005376	0		0	0.014413		0	0.0403596
669	0.0003584	0		0	0.0140154		0	0.0392052
670	0.0003584	0		0	0.0136178		0	0.0380656
671	0.0003584	0		0	0.0132202		0	0.0369556
672	0.0003584	0		0	0.0128226		0	0.0358604
673	0.0003584	0		0	0.012425		0	0.0347948
674	0.0003584	0		0	0.0120274		0	0.033744
675	0.0001792	0		0	0.0116298		0	0.0327228
676	0.0001792	0		0	0.0112322		0	0.0317164
677	0.0001792	0		0	0.010934		0	0.0307248
678	0.0001792	0		0	0.0105364		0	0.0297628
679	0.0001792	0		0	0.0101388		0	0.0288156
680	0.0001792	0		0	0.0098406		0	0.0278832
681	0.0001792	0		0	0.009443		0	0.0269804
682	0.0001792	0		0	0.0091448		0	0.026122
683	0.0001792	0		0	0.0087472		0	0.0252488
684	0.0001792	0		0	0.008449		0	0.02442
685	0.0001792	0		0	0.0081508		0	0.023606
686	0.0001792	0		0	0.0078526		0	0.0228068
687	0	0		0	0.0075544		0	0.0220372
688	0	0		0	0.0072562		0	0.0212824
689	0	0		0	0.006958		0	0.0205572
690	0	0		0	0.0066598		0	0.0198468
691	0	0		0	0.0063616		0	0.019166
692	0	0		0	0.0060634		0	0.0184852
693	0	0		0	0.0058646		0	0.0178488
694	0	0		0	0.0055664		0	0.0172124
695	0	0		0	0.0053676		0	0.0166056
696	0	0		0	0.0051688		0	0.0160136
697	0	0		0	0.0048706		0	0.0154512
698	0	0		0	0.0046718		0	0.0149036
699	0	0		0	0.004473		0	0.0143708
700	0	0		0	0.0042742		0	0.0138676
701	0	0		0	0.0040754		0	0.0133792
702	0	0		0	0.0038766		0	0.0129056
703	0	0		0	0.0036778		0	0.0124468
704	0	0		0	0.003479		0	0.0120176
705	0	0		0	0.0033796		0	0.0116032
706	0	0		0	0.0031808		0	0.0112184
707	0	0		0	0.002982		0	0.0108336
708	0	0		0	0.0028826		0	0.0104784
709	0	0		0	0.0026838		0	0.0101084
710	0	0		0	0.0025844		0	0.0097828
711	0	0		0	0.002485		0	0.009472
712	0	0		0	0.0022862		0	0.0091908
713	0	0		0	0.0021868		0	0.0089096
714	0	0		0	0.0020874		0	0.0086432
715	0	0		0	0.001988		0	0.0084064
716	0	0		0	0.0018886		0	0.0081696
717	0	0		0	0.0017892		0	0.0079476
718	0	0		0	0.0016898		0	0.0077552
719	0	0		0	0.0015904		0	0.0075628
720	0	0		0	0.001491		0	0.0074
721	0	0		0	0.0013916		0	0.0072372
722	0	0		0	0.0012922		0	0.0070744
723	0	0		0	0.0011928		0	0.0069412
724	0	0		0	0.0011928		0	0.0068376
725	0	0		0	0.0010934		0	0.0067192
726	0	0		0	0.000994		0	0.0066304
727	0	0		0	0.000994		0	0.0065564
728	0	0		0	0.0008946		0	0.0064972
729	0	0		0	0.0007952		0	0.006438
730	0	0		0	0.0007952		0	0.0063936
731	0	0		0	0.0006958		0	0.006364
732	0	0		0	0.0006958		0	0.0063492
733	0	0		0	0.0005964		0	0.0063344
734	0	0		0	0.0005964		0	0.0063492
735	0	0		0	0.0005964		0	0.006364
736	0	0		0	0.000497		0	0.0063788
737	0	0		0	0.000497		0	0.0064232
738	0	0		0	0.000497		0	0.0064528
739	0	0		0	0.0003976		0	0.006512
740	0	0		0	0.0003976		0	0.0065712
741	0	0		0	0.0003976		0	0.0066452
742	0	0		0	0.0002982		0	0.0067192
743	0	0		0	0.0002982		0	0.0068228
744	0	0		0	0.0002982		0	0.0069264
745	0	0		0	0.0002982		0	0.0070448
746	0	0		0	0.0002982		0	0.0071632
747	0	0		0	0.0001988		0	0.0072964
748	0	0		0	0.0001988		0	0.0074296
749	0	0		0	0.0001988		0	0.0075776
750	0	0		0	0.0001988		0	0.0077404
751	0	0		0	0.0001988		0	0.0079032
752	0	0		0	0.0001988		0	0.008066
753	0	0		0	0.0001988		0	0.0082436
754	0	0		0	9.94e-05		0	0.008436
755	0	0		0	9.94e-05		0	0.0086284
756	0	0		0	9.94e-05		0	0.0088208
757	0	0		0	9.94e-05		0	0.009028
758	0	0		0	9.94e-05		0	0.00925
759	0	0		0	9.94e-05		0	0.009472
760	0	0		0	9.94e-05		0	0.009694
761	0	0		0	9.94e-05		0	0.0099308
762	0	0		0	9.94e-05		0	0.0101676
763	0	0		0	9.94e-05		0	0.0104044
764	0	0		0	9.94e-05		0	0.010656
765	0	0		0	9.94e-05		0	0.0109224
766	0	0		0	9.94e-05		0	0.0111888
767	0	0		0	0		0	0.0114552
768	0	0		0	0		0	0.0117216
769	0	0		0	0		0	0.0120028
770	0	0		0	0		0	0.012284
771	0	0		0	0		0	0.01258
772	0	0		0	0		0	0.0128612
773	0	0		0	0		0	0.0131572
774	0	0		0	0		0	0.013468
775	0	0		0	0		0	0.013764
776	0	0		0	0		0	0.0140748
777	0	0		0	0		0	0.0144004
778	0	0		0	0		0	0.0147112
779	0	0		0	0		0	0.0150368
780	0	0		0	0		0	0.0153624
781	0	0		0	0		0	0.015688
782	0	0		0	0		0	0.0160136
783	0	0		0	0		0	0.0163392
784	0	0		0	0		0	0.0166796
785	0	0		0	0		0	0.01702
786	0	0		0	0		0	0.0173604
787	0	0		0	0		0	0.0177008
788	0	0		0	0		0	0.0180412
789	0	0		0	0		0	0.0183816
790	0	0		0	0		0	0.018722
791	0	0		0	0		0	0.0190772
792	0	0		0	0		0	0.0194176
793	0	0		0	0		0	0.0197728
794	0	0		0	0		0	0.0201132
795	0	0		0	0		0	0.0204684
796	0	0		0	0		0	0.0208088
797	0	0		0	0		0	0.021164
798	0	0		0	0		0	0.0215044
799	0	0		0	0		0	0.0218448
800	0	0		0	0		0	0.0221852
801	0	0		0	0		0	0.0225256
802	0	0		0	0		0	0.022866
803	0	0		0	0		0	0.0232064
804	0	0		0	0		0	0.0235468
805	0	0		0	0		0	0.0238724
806	0	0		0	0		0	0.0242128
807	0	0		0	0		0	0.0245384
808	0	0		0	0		0	0.024864
809	0	0		0	0		0	0.0251896
810	0	0		0	0		0	0.0255152
811	0	0		0	0		0	0.025826
812	0	0		0	0		0	0.0261368
813	0	0		0	0		0	0.0264476
814	0	0		0	0		0	0.0267436
815	0	0		0	0		0	0.0270396
816	0	0		0	0		0	0.0273356
817	0	0		0	0		0	0.0276168
818	0	0		0	0		0	0.027898
819	0	0		0	0		0	0.0281792
820	0	0		0	0		0	0.0284456
821	0	0		0	0		0	0.028712
822	0	0		0	0		0	0.0289636
823	0	0		0	0		0	0.0292152
824	0	0		0	0		0	0.029452
825	0	0		0	0		0	0.0296888
826	0	0		0	0		0	0.0299108
827	0	0		0	0		0	0.0301328
828	0	0		0	0		0	0.03034
829	0	0		0	0		0	0.0305472
830	0	0		0	0		0	0.0307396
831	0	0		0	0		0	0.030932
832	0	0		0	0		0	0.0311096
833	0	0		0	0		0	0.0312872
834	0	0		0	0		0	0.0314352
835	0	0		0	0		0	0.031598
836	0	0		0	0		0	0.0317312
837	0	0		0	0		0	0.0318644
838	0	0		0	0		0	0.0319976
839	0	0		0	0		0	0.032116
840	0	0		0	0		0	0.0322196
841	0	0		0	0		0	0.0323084
842	0	0		0	0		0	0.0323972
843	0	0		0	0		0	0.0324712
844	0	0		0	0		0	0.0325304
845	0	0		0	0		0	0.0325896
846	0	0		0	0		0	0.032634
847	0	0		0	0		0	0.0326784
848	0	0		0	0		0	0.0326932
849	0	0		0	0		0	0.032708
850	0	0		0	0		0	0.0327228
851	0	0		0	0		0	0.032708
852	0	0		0	0		0	0.0326932
853	0	0		0	0		0	0.0326784
854	0	0		0	0		0	0.032634
855	0	0		0	0		0	0.0325896
856	0	0		0	0		0	0.0325304
857	0	0		0	0		0	0.0324712
858	0	0		0	0		0	0.0323972
859	0	0		0	0		0	0.0323084
860	0	0		0	0		0	0.0322196
861	0	0		0	0		0	0.032116
862	0	0		0	0		0	0.0319976
863	0	0		0	0		0	0.0318644
864	0	0		0	0		0	0.0317312
865	0	0		0	0		0	0.031598
866	0	0		0	0		0	0.0314352
867	0	0		0	0		0	0.0312872
868	0	0		0	0		0	0.0311096
869	0	0		0	0		0	0.030932
870	0	0		0	0		0	0.0307396
871	0	0		0	0		0	0.0305472
872	0	0		0	0		0	0.03034
873	0	0		0	0		0	0.0301328
874	0	0		0	0		0	0.0299108
875	0	0		0	0		0	0.0296888
876	0	0		0	0		0	0.029452
877	0	0		0	0		0	0.0292152
878	0	0		0	0		0	0.0289636
879	0	0		0	0		0	0.028712
880	0	0		0	0		0	0.0284456
881	0	0		0	0		0	0.0281792
882	0	0		0	0		0	0.027898
883	0	0		0	0		0	0.0276168
884	0	0		0	0		0	0.0273356
885	0	0		0	0		0	0.0270396
886	0	0		0	0		0	0.0267436
887	0	0		0	0		0	0.0264476
888	0	0		0	0		0	0.0261368
889	0	0		0	0		0	0.025826
890	0	0		0	0		0	0.0255152
891	0	0		0	0		0	0.0251896
892	0	0		0	0		0	0.024864
893	0	0		0	0		0	0.0245384
894	0	0		0	0		0	0.0242128
895	0	0		0	0		0	0.0238724
896	0	0		0	0		0	0.0235468
897	0	0		0	0		0	0.0232064
898	0	0		0	0		0	0.022866
899	0	0		0	0		0	0.0225256
900	0	0		0	0		0	0.0221852
901	0	0		0	0		0	0.02183
902	0	0		0	0		0	0.0214896
903	0	0		0	0		0	0.0211344
904	0	0		0	0		0	0.020794
905	0	0		0	0		0	0.0204388
906	0	0		0	0		0	0.0200836
907	0	0		0	0		0	0.0197432
908	0	0		0	0		0	0.019388
909	0	0		0	0		0	0.0190476
910	0	0		0	0		0	0.0186924
911	0	0		0	0		0	0.0183372
912	0	0		0	0		0	0.0179968
913	0	0		0	0		0	0.0176564
914	0	0		0	0		0	0.0173012
915	0	0		0	0		0	0.0169608
916	0	0		0	0		0	0.0166204
917	0	0		0	0		0	0.01628
918	0	0		0	0		0	0.0159396
919	0	0		0	0		0	0.0155992
920	0	0		0	0		0	0.0152736
921	0	0		0	0		0	0.0149332
922	0	0		0	0		0	0.0146076
923	0	0		0	0		0	0.014282
924	0	0		0	0		0	0.0139564
925	0	0		0	0		0	0.0136456
926	0	0		0	0		0	0.01332
927	0	0		0	0		0	0.0130092
928	0	0		0	0		0	0.0126984
929	0	0		0	0		0	0.0124024
930	0	0		0	0		0	0.0120916
931	0	0		0	0		0	0.0117956
932	0	0		0	0		0	0.0114996
933	0	0		0	0		0	0.0112036
934	0	0		0	0		0	0.0109224
935	0	0		0	0		0	0.0106412
936	0	0		0	0		0	0.01036
937	0	0		0	0		0	0.0100788
938	0	0		0	0		0	0.0098124
939	0	0		0	0		0	0.009546
940	0	0		0	0		0	0.0092796
941	0	0		0	0		0	0.009028
942	0	0		0	0		0	0.0087764
943	0	0		0	0		0	0.0085248
944	0	0		0	0		0	0.0082732
945	0	0		0	0		0	0.0080364
946	0	0		0	0		0	0.0077996
947	0	0		0	0		0	0.0075776
948	0	0		0	0		0	0.0073408
949	0	0		0	0		0	0.0071188
950	0	0		0	0		0	0.0069116
951	0	0		0	0		0	0.0066896
952	0	0		0	0		0	0.0064824
953	0	0		0	0		0	0.00629
954	0	0		0	0		0	0.0060828
955	0	0		0	0		0	0.0058904
956	0	0		0	0		0	0.005698
957	0	0		0	0		0	0.0055204
958	0	0		0	0		0	0.005328
959	0	0		0	0		0	0.0051504
960	0	0		0	0		0	0.0049876
961	0	0		0	0		0	0.00481
962	0	0		0	0		0	0.0046472
963	0	0		0	0		0	0.0044844
964	0	0		0	0		0	0.0043364
965	0	0		0	0		0	0.0041884
966	0	0		0	0		0	0.0040404
967	0	0		0	0		0	0.0038924
968	0	0		0	0		0	0.0037592
969	0	0		0	0		0	0.0036112
970	0	0		0	0		0	0.003478
971	0	0		0	0		0	0.0033596
972	0	0		0	0		0	0.0032264
973	0	0		0	0		0	0.003108
974	0	0		0	0		0	0.0029896
975	0	0		0	0		0	0.002886
976	0	0		0	0		0	0.0027676
977	0	0		0	0		0	0.002664
978	0	0		0	0		0	0.0025604
979	0	0		0	0		0	0.0024568
980	0	0		0	0		0	0.002368
981	0	0		0	0		0	0.0022644
982	0	0		0	0		0	0.0021756
983	0	0		0	0		0	0.0020868
984	0	0		0	0		0	0.001998
985	0	0		0	0		0	0.001924
986	0	0		0	0		0	0.00185
987	0	0		0	0		0	0.0017612
988	0	0		0	0		0	0.0016872
989	0	0		0	0		0	0.001628
990	0	0		0	0		0	0.001554
991	0	0		0	0		0	0.00148
992	0	0		0	0		0	0.0014208
993	0	0		0	0		0	0.0013616
994	0	0		0	0		0	0.0013024
995	0	0		0	0		0	0.0012432
996	0	0		0	0		0	0.001184
997	0	0		0	0		0	0.0011396
998	0	0		0	0		0	0.0010804
999	0	0		0	0		0	0.001036
1000	0	0		0	0		0	0.0009916
1001	0	0		0	0		0	0.0009472
1002	0	0		0	0		0	0.0009028
1003	0	0		0	0		0	0.0008584
1004	0	0		0	0		0	0.000814
1005	0	0		0	0		0	0.0007844
1006	0	0		0	0		0	0.00074
1007	0	0		0	0		0	0.0007104
1008	0	0		0	0		0	0.0006808
1009	0	0		0	0		0	0.0006364
1010	0	0		0	0		0	0.0006068
1011	0	0		0	0		0	0.0005772
1012	0	0		0	0		0	0.0005476
1013	0	0		0	0		0	0.000518
1014	0	0		0	0		0	0.0005032
1015	0	0		0	0		0	0.0004736
1016	0	0		0	0		0	0.000444
1017	0	0		0	0		0	0.0004292
1018	0	0		0	0		0	0.0003996
1019	0	0		0	0		0	0.0003848
1020	0	0		0	0		0	0.00037
1021	0	0		0	0		0	0.0003404
1022	0	0		0	0		0	0.0003256
1023	0	0		0	0		0	0.0003108
1024	0	0		0	0		0	0.000296
1025	0	0		0	0		0	0.0002812
1026	0	0		0	0		0	0.0002664
1027	0	0		0	0		0	0.0002516
1028	0	0		0	0		0	0.0002368
1029	0	0		0	0		0	0.000222
1030	0	0		0	0		0	0.0002072
1031	0	0		0	0		0	0.0002072
1032	0	0		0	0		0	0.0001924
1033	0	0		0	0		0	0.0001776
1034	0	0		0	0		0	0.0001628
1035	0	0		0	0		0	0.0001628
1036	0	0		0	0		0	0.000148
1037	0	0		0	0		0	0.000148
1038	0	0		0	0		0	0.0001332
1039	0	0		0	0		0	0.0001332
1040	0	0		0	0		0	0.0001184
1041	0	0		0	0		0	0.0001184
1042	0	0		0	0		0	0.0001036
1043	0	0		0	0		0	0.0001036
1044	0	0		0	0		0	8.88e-05
1045	0	0		0	0		0	8.88e-05
1046	0	0		0	0		0	8.88e-05
1047	0	0		0	0		0	7.4e-05
1048	0	0		0	0		0	7.4e-05
1049	0	0		0	0		0	7.4e-05
1050	0	0		0	0		0	5.92e-05
1051	0	0		0	0		0	5.92e-05
1052	0	0		0	0		0	5.92e-05
1053	0	0		0	0		0	5.92e-05
1054	0	0		0	0		0	4.44e-05
1055	0	0		0	0		0	4.44e-05
1056	0	0		0	0		0	4.44e-05
1057	0	0		0	0		0	4.44e-05
1058	0	0		0	0		0	4.44e-05
1059	0	0		0	0		0	2.96e-05
1060	0	0		0	0		0	2.96e-05
1061	0	0		0	0		0	2.96e-05
1062	0	0		0	0		0	2.96e-05
1063	0	0		0	0		0	2.96e-05
1064	0	0		0	0		0	2.96e-05
1065	0	0		0	0		0	2.96e-05
1066	0	0		0	0		0	2.96e-05
1067	0	0		0	0		0	1.48e-05
1068	0	0		0	0		0	1.48e-05
1069	0	0		0	0		0	1.48e-05
1070	0	0		0	0		0	1.48e-05
1071	0	0		0	0		0	1.48e-05
1072	0	0		0	0		0	1.48e-05
1073	0	0		0	0		0	1.48e-05
1074	0	0		0	0		0	1.48e-05
1075	0	0		0	0		0	1.48e-05
1076	0	0		0	0		0	1.48e-05
1077	0	0		0	0		0	0
1078	0	0		0	0		0	0
1079	0	0		0	0		0	0
1080	0	0		0	0		0	0
1081	0	0		0	0		0	0
1082	0	0		0	0		0	0
1083	0	0		0	0		0	0
1084	0	0		0	0		0	0
1085	0	0		0	0		0	0
1086	0.0001792	0		0	0		0	0
1087	0.0001792	0		0	0		0	0
1088	0.0001792	0		0	0		0	0
1089	0.0001792	0		0	0		0	0
1090	0.0001792	0		0	0		0	0
1091	0.0001792	0		0	0		0	0
1092	0.0001792	0		0	0		0	0
1093	0.0001792	0		0	0		0	0
1094	0.0001792	0		0	0		0	0
1095	0.0001792	0		0	0		0	0
1096	0.0001792	0		0	0		0	0
1097	0.0001792	0		0	0		0	0
1098	0.0001792	0		0	0		0	0
1099	0.0001792	0		0	0		0	0
1100	0.0001792	0		0	0		0	0
1101	0.0001792	0		0	0		0	0
1102	0.0001792	0		0	0		0	0
1103	0.0001792	0		0	0		0	0
1104	0.0001792	0		0	0		0	0
1105	0.0001792	0		0	0		0	0
1106	0.0001792	0		0	0		0	0
1107	0.0001792	0		0	0		0	0
1108	0.0001792	0		0	0		0	0
1109	0.0001792	0		0	0		0	0
1110	0.0001792	0		0	0		0	0
1111	0.0001792	0		0	0		0	0
1112	0.0001792	0		0	0		0	0
1113	0.0001792	0		0	0		0	0
1114	0.0001792	0		0	0		0	0
1115	0.0001792	0		0	0		0	0
1116	0.0001792	0		0	0		0	0
1117	0.0001792	0		0	0		0	0
1118	0.0003584	0		0	0		0	0
1119	0.0003584	0		0	0		0	0
1120	0.0003584	0		0	0		0	0
1121	0.0003584	0		0	0		0	0
1122	0.0003584	0		0	0		0	0
1123	0.0003584	0		0	0		0	0
1124	0.0003584	0		0	0		0	0
1125	0.0003584	0		0	0		0	0
1126	0.0003584	0		0	0		0	0
1127	0.0003584	0		0	0		0	0
1128	0.0003584	0		0	0		0	0
1129	0.0003584	0		0	0		0	0
1130	0.0003584	0		0	0		0	0
1131	0.0003584	0		0	0		0	0
1132	0.0003584	0		0	0		0	0
1133	0.0003584	0		0	0		0	0
1134	0.0005376	0		0	0		0	0
1135	0.0005376	0		0	0		0	0
1136	0.0005376	0		0	0		0	0
1137	0.0005376	0		0	0		0	0
1138	0.0005376	0		0	0		0	0
1139	0.0005376	0		0	0		0	0
1140	0.0005376	0		0	0		0	0
1141	0.0005376	0		0	0		0	0
1142	0.0005376	0		0	0		0	0
1143	0.0005376	0		0	0		0	0
1144	0.0005376	0		0	0		0	0
1145	0.0005376	0		0	0		0	0
1146	0.0007168	0		0	0		0	0
1147	0.0007168	0		0	0		0	0
1148	0.0007168	0		0	0		0	0
1149	0.0007168	0		0	0		0	0
1150	0.0007168	0		0	0		0	0
1151	0.0007168	0		0	0		0	0
1152	0.0007168	0		0	0		0	0
1153	0.0007168	0		0	0		0	0
1154	0.000896	0		0	0		0	0
1155	0.000896	0		0	0		0	0
1156	0.000896	0		0	0		0	0
1157	0.000896	0		0	0		0	0
1158	0.000896	0		0	0		0	0
1159	0.000896	0		0	0		0	0
1160	0.000896	0		0	0		0	0
1161	0.000896	0		0	0		0	0
1162	0.0010752	0		0	0		0	0
1163	0.0010752	0		0	0		0	0
1164	0.0010752	0		0	0		0	0
1165	0.0010752	0		0	0		0	0
1166	0.0010752	0		0	0		0	0
1167	0.0010752	0		0	0		0	0
1168	0.0012544	0		0	0		0	0
1169	0.0012544	0		0	0		0	0
1170	0.0012544	0		0	0		0	0
1171	0.0012544	0		0	0		0	0
1172	0.0012544	0		0	0		0	0
1173	0.0014336	0		0	0		0	0
1174	0.0014336	0		0	0		0	0
1175	0.0014336	0		0	0		0	0
1176	0.0014336	0		0	0		0	0
1177	0.0014336	0		0	0		0	0
1178	0.0016128	0		0	0		0	0
1179	0.0016128	0		0	0		0	0
1180	0.0016128	0		0	0		0	0
1181	0.0016128	0		0	0		0	0
1182	0.001792	0		0	0		0	0
1183	0.001792	0		0	0		0	0
1184	0.001792	0		0	0		0	0
1185	0.001792	0		0	0		0	0
1186	0.0019712	0		0	0		0	0
1187	0.0019712	0		0	0		0	0
1188	0.0019712	0		0	0		0	0
1189	0.0019712	0		0	0		0	0
1190	0.0021504	0		0	0		0	0
1191	0.0021504	0		0	0		0	0
1192	0.0021504	0		0	0		0	0
1193	0.0021504	0		0	0		0	0
1194	0.0023296	0		0	0		0	0
1195	0.0023296	0		0	0		0	0
1196	0.0023296	0		0	0		0	0
1197	0.0025088	0		0	0		0	0
1198	0.0025088	0		0	0		0	0
1199	0.0025088	0		0	0		0	0
1200	0.002688	0		0	0		0	0
1201	0.002688	0		0	0		0	0
1202	0.002688	0		0	0		0	0
1203	0.0028672	0		0	0		0	0
1204	0.0028672	0		0	0		0	0
1205	0.0028672	0		0	0		0	0
1206	0.0030464	0		0	0		0	0
1207	0.0030464	0		0	0		0	0
1208	0.0032256	0		0	0		0	0
1209	0.0032256	0		0	0		0	0
1210	0.0032256	0		0	0		0	0
1211	0.0034048	0		0	0		0	0
1212	0.0034048	0		0	0		0	0
1213	0.003584	0		0	0		0	0
1214	0.003584	0		0	0		0	0
1215	0.003584	0		0	0		0	0
1216	0.0037632	0		0	0		0	0
1217	0.0037632	0		0	0		0	0
1218	0.0039424	0		0	0		0	0
1219	0.0039424	0		0	0		0	0
1220	0.0041216	0		0	0		0	0
1221	0.0041216	0		0	0		0	0
1222	0.0043008	0		0	0		0	0
1223	0.0043008	0		0	0		0	0
1224	0.00448	0		0	0		0	0
1225	0.00448	0		0	0		0	0
1226	0.0046592	0		0	0		0	0
1227	0.0046592	0		0	0		0	0
1228	0.0048384	0		0	0		0	0
1229	0.0048384	0		0	0		0	0
1230	0.0050176	0		0	0		0	0
1231	0.0050176	0		0	0		0	0
1232	0.0051968	0		0	0		0	0
1233	0.0051968	0		0	0		0	0
1234	0.005376	0		0	0		0	0
1235	0.0055552	0		0	0		0	0
1236	0.0055552	0		0	0		0	0
1237	0.0057344	0		0	0		0	0
1238	0.0057344	0		0	0		0	0
1239	0.0059136	0		0	0		0	0
1240	0.0060928	0		0	0		0	0
1241	0.0060928	0		0	0		0	0
1242	0.006272	0		0	0		0	0
1243	0.006272	0		0	0		0	0
1244	0.0064512	0		0	0		0	0
1245	0.0066304	0		0	0		0	0
1246	0.0066304	0		0	0		0	0
1247	0.0068096	0		0	0		0	0
1248	0.0069888	0		0	0		0	0
1249	0.0069888	0		0	0		0	0
1250	0.007168	0		0	0		0	0
1251	0.0073472	0		0	0		0	0
1252	0.0073472	0		0	0		0	0
1253	0.0075264	0		0	0		0	0
1254	0.0077056	0		0	0		0	0
1255	0.0078848	0		0	0		0	0
1256	0.0078848	0		0	0		0	0
1257	0.008064	0		0	0		0	0
1258	0.0082432	0		0	0		0	0
1259	0.0084224	0		0	0		0	0
1260	0.0084224	0		0	0		0	0
1261	0.0086016	0		0	0		0	0
1262	0.0087808	0		0	0		0	0
1263	0.00896	0		0	0		0	0
1264	0.00896	0		0	0		0	0
1265	0.0091392	0		0	0		0	0
1266	0.0093184	0		0	0		0	0
1267	0.0094976	0		0	0		0	0
1268	0.0096768	0		0	0		0	0
1269	0.0096768	0		0	0		0	0
1270	0.009856	0		0	0		0	0
1271	0.0100352	0		0	0		0	0
1272	0.0102144	0		0	0		0	0
1273	0.0103936	0		0	0		0	0
1274	0.0105728	0		0	0		0	0
1275	0.0105728	0		0	0		0	0
1276	0.010752	0		0	0		0	0
1277	0.0109312	0		0	0		0	0
1278	0.0111104	0		0	0		0	0
1279	0.0112896	0		0	0		0	0
1280	0.0114688	0		0	0		0	0
1281	0.011648	0		0	0		0	0
1282	0.0118272	0		0	0		0	0
1283	0.0118272	0		0	0		0	0
1284	0.0120064	0		0	0		0	0
1285	0.0121856	0		0	0		0	0
1286	0.0123648	0		0	0		0	0
1287	0.012544	0		0	0		0	0
1288	0.0127232	0		0	0		0	0
1289	0.0129024	0		0	0		0	0
1290	0.0130816	0		0	0		0	0
1291	0.0132608	0		0	0		0	0
1292	0.01344	0		0	0		0	0
1293	0.01344	0		0	0		0	0
1294	0.0136192	0		0	0		0	0
1295	0.0137984	0		0	0		0	0
1296	0.0139776	0		0	0		0	0
1297	0.0141568	0		0	0		0	0
1298	0.014336	0		0	0		0	0
1299	0.0145152	0		0	0		0	0
1300	0.0146944	0		0	0		0	0
1301	0.0148736	0		0	0		0	0
1302	0.0150528	0		0	0		0	0
1303	0.015232	0		0	0		0	0
1304	0.0154112	0		0	0		0	0
1305	0.0155904	0		0	0		0	0
1306	0.0157696	0		0	0		0	0
1307	0.0159488	0		0	0		0	0
1308	0.016128	0		0	0		0	0
1309	0.0163072	0		0	0		0	0
1310	0.0163072	0		0	0		0	0
1311	0.0164864	0		0	0		0	0
1312	0.0166656	0		0	0		0	0
1313	0.0168448	0		0	0		0	0
1314	0.017024	0		0	0		0	0
1315	0.0172032	0		0	0		0	0
1316	0.0173824	0		0	0		0	0
1317	0.0175616	0		0	0		0	0
1318	0.0177408	0		0	0		0	0
1319	0.01792	0		0	0		0	0
1320	0.0180992	0		0	0		0	0
1321	0.0182784	0		0	0		0	0
1322	0.0184576	0		0	0		0	0
1323	0.0186368	0		0	0		0	0
1324	0.018816	0		0	0		0	0
1325	0.018816	0		0	0		0	0
1326	0.0189952	0		0	0		0	0
1327	0.0191744	0		0	0		0	0
1328	0.0193536	0		0	0		0	0
1329	0.0195328	0		0	0		0	0
1330	0.019712	0		0	0		0	0
1331	0.0198912	0		0	0		0	0
1332	0.0200704	0		0	0		0	0
1333	0.0202496	0		0	0		0	0
1334	0.0202496	0		0	0		0	0
1335	0.0204288	0		0	0		0	0
1336	0.020608	0		0	0		0	0
1337	0.0207872	0		0	0		0	0
1338	0.0209664	0		0	0		0	0
1339	0.0211456	0		0	0		0	0
1340	0.0211456	0		0	0		0	0
1341	0.0213248	0		0	0		0	0
1342	0.021504	0		0	0		0	0
1343	0.0216832	0		0	0		0	0
1344	0.0218624	0		0	0		0	0
1345	0.0218624	0		0	0		0	0
1346	0.0220416	0		0	0		0	0
1347	0.0222208	0		0	0		0	0
1348	0.0224	0		0	0		0	0
1349	0.0224	0		0	0		0	0
1350	0.0225792	0		0	0		0	0
1351	0.0227584	0		0	0		0	0
1352	0.0229376	0		0	0		0	0
1353	0.0229376	0		0	0		0	0
1354	0.0231168	0		0	0		0	0
1355	0.023296	0		0	0		0	0
1356	0.023296	0		0	0		0	0
1357	0.0234752	0		0	0		0	0
1358	0.0236544	0		0	0		0	0
1359	0.0236544	0		0	0		0	0
1360	0.0238336	0		0	0		0	0
1361	0.0238336	0		0	0		0	0
1362	0.0240128	0		0	0		0	0
1363	0.024192	0		0	0		0	0
1364	0.024192	0		0	0		0	0
1365	0.0243712	0		0	0		0	0
1366	0.0243712	0		0	0		0	0
1367	0.0245504	0		0	0		0	0
1368	0.0245504	0		0	0		0	0
1369	0.0247296	0		0	0		0	0
1370	0.0247296	0		0	0		0	0
1371	0.0249088	0		0	0		0	0
1372	0.0249088	0		0	0		0	0
1373	0.025088	0		0	0		0	0
1374	0.025088	0		0	0		0	0
1375	0.025088	0		0	0		0	0
1376	0.0252672	0		0	0		0	0
1377	0.0252672	0		0	0		0	0
1378	0.0254464	0		0	0		0	0
1379	0.0254464	0		0	0		0	0
1380	0.0254464	0		0	0		0	0
1381	0.0256256	0		0	0		0	0
1382	0.0256256	0		0	0		0	0
1383	0.0256256	0		0	0		0	0
1384	0.0256256	0		0	0		0	0
1385	0.0258048	0		0	0		0	0
1386	0.0258048	0		0	0		0	0
1387	0.0258048	0		0	0		0	0
1388	0.0258048	0		0	0		0	0
1389	0.025984	0		0	0		0	0
1390	0.025984	0		0	0		0	0
1391	0.025984	0		0	0		0	0
1392	0.025984	0		0	0		0	0
1393	0.025984	0		0	0		0	0
1394	0.025984	0		0	0		0	0
1395	0.025984	0		0	0		0	0
1396	0.025984	0		0	0		0	0
1397	0.025984	0		0	0		0	0
1398	0.0261632	0		0	0		0	0
1399	0.0261632	0		0	0		0	0
1400	0.0261632	0		0	0		0	0
1401	0.0261632	0		0	0		0	0
1402	0.0261632	0		0	0		0	0
1403	0.025984	0		0	0		0	0
1404	0.025984	0		0	0		0	0
1405	0.025984	0		0	0		0	0
1406	0.025984	0		0	0		0	0
1407	0.025984	0		0	0		0	0
1408	0.025984	0		0	0		0	0
1409	0.025984	0		0	0		0	0
1410	0.025984	0		0	0		0	0
1411	0.025984	0		0	0		0	0
1412	0.0258048	0		0	0		0	0
1413	0.0258048	0		0	0		0	0
1414	0.0258048	0		0	0		0	0
1415	0.0258048	0		0	0		0	0
1416	0.0256256	0		0	0		0	0
1417	0.0256256	0		0	0		0	0
1418	0.0256256	0		0	0		0	0
1419	0.0256256	0		0	0		0	0
1420	0.0254464	0		0	0		0	0
1421	0.0254464	0		0	0		0	0
1422	0.0254464	0		0	0		0	0
1423	0.0252672	0		0	0		0	0
1424	0.0252672	0		0	0		0	0
1425	0.025088	0		0	0		0	0
1426	0.025088	0		0	0		0	0
1427	0.025088	0		0	0		0	0
1428	0.0249088	0		0	0		0	0
1429	0.0249088	0		0	0		0	0
1430	0.0247296	0		0	0		0	0
1431	0.0247296	0		0	0		0	0
1432	0.0245504	0		0	0		0	0
1433	0.0245504	0		0	0		0	0
1434	0.0243712	0		0	0		0	0
1435	0.0243712	0		0	0		0	0
1436	0.024192	0		0	0		0	0
1437	0.024192	0		0	0		0	0
1438	0.0240128	0		0	0		0	0
1439	0.0238336	0		0	0		0	0
1440	0.0238336	0		0	0		0	0
1441	0.0236544	0		0	0		0	0
1442	0.0236544	0		0	0		0	0
1443	0.0234752	0		0	0		0	0
1444	0.023296	0		0	0		0	0
1445	0.023296	0		0	0		0	0
1446	0.0231168	0		0	0		0	0
1447	0.0229376	0		0	0		0	0
1448	0.0229376	0		0	0		0	0
1449	0.0227584	0		0	0		0	0
1450	0.0225792	0		0	0		0	0
1451	0.0224	0		0	0		0	0
1452	0.0224	0		0	0		0	0
1453	0.0222208	0		0	0		0	0
1454	0.0220416	0		0	0		0	0
1455	0.0218624	0		0	0		0	0
1456	0.0218624	0		0	0		0	0
1457	0.0216832	0		0	0		0	0
1458	0.021504	0		0	0		0	0
1459	0.0213248	0		0	0		0	0
1460	0.0211456	0		0	0		0	0
1461	0.0211456	0		0	0		0	0
1462	0.0209664	0		0	0		0	0
1463	0.0207872	0		0	0		0	0
1464	0.020608	0		0	0		0	0
1465	0.0204288	0		0	0		0	0
1466	0.0202496	0		0	0		0	0
1467	0.0202496	0		0	0		0	0
1468	0.0200704	0		0	0		0	0
1469	0.0198912	0		0	0		0	0
1470	0.019712	0		0	0		0	0
1471	0.0195328	0		0	0		0	0
1472	0.0193536	0		0	0		0	0
1473	0.0191744	0		0	0		0	0
1474	0.0189952	0		0	0		0	0
1475	0.018816	0		0	0		0	0
1476	0.018816	0		0	0		0	0
1477	0.0186368	0		0	0		0	0
1478	0.0184576	0		0	0		0	0
1479	0.0182784	0		0	0		0	0
1480	0.0180992	0		0	0		0	0
1481	0.01792	0		0	0		0	0
1482	0.0177408	0		0	0		0	0
1483	0.0175616	0		0	0		0	0
1484	0.0173824	0		0	0		0	0
1485	0.0172032	0		0	0		0	0
1486	0.017024	0		0	0		0	0
1487	0.0168448	0		0	0		0	0
1488	0.0166656	0		0	0		0	0
1489	0.0164864	0		0	0		0	0
1490	0.0163072	0		0	0		0	0
1491	0.0163072	0		0	0		0	0
1492	0.016128	0		0	0		0	0
1493	0.0159488	0		0	0		0	0
1494	0.0157696	0		0	0		0	0
1495	0.0155904	0		0	0		0	0
1496	0.0154112	0		0	0		0	0
1497	0.015232	0		0	0		0	0
1498	0.0150528	0		0	0		0	0
1499	0.0148736	0		0	0		0	0
1500	0.0146944	0		0	0		0	0
1501	0.0145152	0		0	0		0	0
1502	0.014336	0		0	0		0	0
1503	0.0141568	0		0	0		0	0
1504	0.0139776	0		0	0		0	0
1505	0.0137984	0		0	0		0	0
1506	0.0136192	0		0	0		0	0
1507	0.01344	0		0	0		0	0
1508	0.01344	0		0	0		0	0
1509	0.0132608	0		0	0		0	0
1510	0.0130816	0		0	0		0	0
1511	0.0129024	0		0	0		0	0
1512	0.0127232	0		0	0		0	0
1513	0.012544	0		0	0		0	0
1514	0.0123648	0		0	0		0	0
1515	0.0121856	0		0	0		0	0
1516	0.0120064	0		0	0		0	0
1517	0.0118272	0		0	0		0	0
1518	0.0118272	0		0	0		0	0
1519	0.011648	0		0	0		0	0
1520	0.0114688	0		0	0		0	0
1521	0.0112896	0		0	0		0	0
1522	0.0111104	0		0	0		0	0
1523	0.0109312	0		0	0		0	0
1524	0.010752	0		0	0		0	0
1525	0.0105728	0		0	0		0	0
1526	0.0105728	0		0	0		0	0
1527	0.0103936	0		0	0		0	0
1528	0.0102144	0		0	0		0	0
1529	0.0100352	0		0	0		0	0
1530	0.009856	0		0	0		0	0
1531	0.0096768	0		0	0		0	0
1532	0.0096768	0		0	0		0	0
1533	0.0094976	0		0	0		0	0
1534	0.0093184	0		0	0		0	0
1535	0.0091392	0		0	0		0	0
1536	0.00896	0		0	0		0	0
1537	0.00896	0		0	0		0	0
1538	0.0087808	0		0	0		0	0
1539	0.0086016	0		0	0		0	0
1540	0.0084224	0		0	0		0	0
1541	0.0084224	0		0	0		0	0
1542	0.0082432	0		0	0		0	0
1543	0.008064	0		0	0		0	0
1544	0.0078848	0		0	0		0	0
1545	0.0078848	0		0	0		0	0
1546	0.0077056	0		0	0		0	0
1547	0.0075264	0		0	0		0	0
1548	0.0073472	0		0	0		0	0
1549	0.0073472	0		0	0		0	0
1550	0.007168	0		0	0		0	0
1551	0.0069888	0		0	0		0	0
1552	0.0069888	0		0	0		0	0
1553	0.0068096	0		0	0		0	0
1554	0.0066304	0		0	0		0	0
1555	0.0066304	0		0	0		0	0
1556	0.0064512	0		0	0		0	0
1557	0.006272	0		0	0		0	0
1558	0.006272	0		0	0		0	0
1559	0.0060928	0		0	0		0	0
1560	0.0060928	0		0	0		0	0
1561	0.0059136	0		0	0		0	0
1562	0.0057344	0		0	0		0	0
1563	0.0057344	0		0	0		0	0
1564	0.0055552	0		0	0		0	0
1565	0.0055552	0		0	0		0	0
1566	0.005376	0		0	0		0	0
1567	0.0051968	0		0	0		0	0
1568	0.0051968	0		0	0		0	0
1569	0.0050176	0		0	0		0	0
1570	0.0050176	0		0	0		0	0
1571	0.0048384	0		0	0		0	0
1572	0.0048384	0		0	0		0	0
1573	0.0046592	0		0	0		0	0
1574	0.0046592	0		0	0		0	0
1575	0.00448	0		0	0		0	0
1576	0.00448	0		0	0		0	0
1577	0.0043008	0		0	0		0	0
1578	0.0043008	0		0	0		0	0
1579	0.0041216	0		0	0		0	0
1580	0.0041216	0		0	0		0	0
1581	0.0039424	0		0	0		0	0
1582	0.0039424	0		0	0		0	0
1583	0.0037632	0		0	0		0	0
1584	0.0037632	0		0	0		0	0
1585	0.003584	0		0	0		0	0
1586	0.003584	0		0	0		0	0
1587	0.003584	0		0	0		0	0
1588	0.0034048	0		0	0		0	0
1589	0.0034048	0		0	0		0	0
1590	0.0032256	0		0	0		0	0
1591	0.0032256	0		0	0		0	0
1592	0.0032256	0		0	0		0	0
1593	0.0030464	0		0	0		0	0
1594	0.0030464	0		0	0		0	0
1595	0.0028672	0		0	0		0	0
1596	0.0028672	0		0	0		0	0
1597	0.0028672	0		0	0		0	0
1598	0.002688	0		0	0		0	0
1599	0.002688	0		0	0		0	0
1600	0.002688	0		0	0		0	0
1601	0.0025088	0		0	0		0	0
1602	0.0025088	0		0	0		0	0
1603	0.0025088	0		0	0		0	0
1604	0.0023296	0		0	0		0	0
1605	0.0023296	0		0	0		0	0
1606	0.0023296	0		0	0		0	0
1607	0.0021504	0		0	0		0	0
1608	0.0021504	0		0	0		0	0
1609	0.0021504	0		0	0		0	0
1610	0.0021504	0		0	0		0	0
1611	0.0019712	0		0	0		0	0
1612	0.0019712	0		0	0		0	0
1613	0.0019712	0		0	0		0	0
1614	0.0019712	0		0	0		0	0
1615	0.001792	0		0	0		0	0
1616	0.001792	0		0	0		0	0
1617	0.001792	0		0	0		0	0
1618	0.001792	0		0	0		0	0
1619	0.0016128	0		0	0		0	0
1620	0.0016128	0		0	0		0	0
1621	0.0016128	0		0	0		0	0
1622	0.0016128	0		0	0		0	0
1623	0.0014336	0		0	0		0	0
1624	0.0014336	0		0	0		0	0
1625	0.0014336	0		0	0		0	0
1626	0.0014336	0		0	0		0	0
1627	0.0014336	0		0	0		0	0
1628	0.0012544	0		0	0		0	0
1629	0.0012544	0		0	0		0	0
1630	0.0012544	0		0	0		0	0
1631	0.0012544	0		0	0		0	0
1632	0.0012544	0		0	0		0	0
1633	0.0010752	0		0	0		0	0
1634	0.0010752	0		0	0		0	0
1635	0.0010752	0		0	0		0	0
1636	0.0010752	0		0	0		0	0
1637	0.0010752	0		0	0		0	0
1638	0.0010752	0		0	0		0	0
1639	0.000896	0		0	0		0	0
1640	0.000896	0		0	0		0	0
1641	0.000896	0		0	0		0	0
1642	0.000896	0		0	0		0	0
1643	0.000896	0		0	0		0	0
1644	0.000896	0		0	0		0	0
1645	0.000896	0		0	0		0	0
1646	0.000896	0		0	0		0	0
1647	0.0007168	0		0	0		0	0
1648	0.0007168	0		0	0		0	0
1649	0.0007168	0		0	0		0	0
1650	0.0007168	0		0	0		0	0
1651	0.0007168	0		0	0		0	0
1652	0.0007168	0		0	0		0	0
1653	0.0007168	0		0	0		0	0
1654	0.0007168	0		0	0		0	0
1655	0.0005376	0		0	0		0	0
1656	0.0005376	0		0	0		0	0
1657	0.0005376	0		0	0		0	0
1658	0.0005376	0		0	0		0	0
1659	0.0005376	0		0	0		0	0
1660	0.0005376	0		0	0		0	0
1661	0.0005376	0		0	0		0	0
1662	0.0005376	0		0	0		0	0
1663	0.0005376	0		0	0		0	0
1664	0.0005376	0		0	0		0	0
1665	0.0005376	0		0	0		0	0
1666	0.0005376	0		0	0		0	0
1667	0.0003584	0		0	0		0	0
1668	0.0003584	0		0	0		0	0
1669	0.0003584	0		0	0		0	0
1670	0.0003584	0		0	0		0	0
1671	0.0003584	0		0	0		0	0
1672	0.0003584	0		0	0		0	0
1673	0.0003584	0		0	0		0	0
1674	0.0003584	0		0	0		0	0
1675	0.0003584	0		0	0		0	0
1676	0.0003584	0		0	0		0	0
1677	0.0003584	0		0	0		0	0
1678	0.0003584	0		0	0		0	0
1679	0.0003584	0		0	0		0	0
1680	0.0003584	0		0	0		0	0
1681	0.0003584	0		0	0		0	0
1682	0.0003584	0		0	0		0	0
1683	0.0001792	0		0	0		0	0
1684	0.0001792	0		0	0		0	0
1685	0.0001792	0		0	0		0	0
1686	0.0001792	0		0	0		0	0
1687	0.0001792	0		0	0		0	0
1688	0.0001792	0		0	0		0	0
1689	0.0001792	0		0	0		0	0
1690	0.0001792	0		0	0		0	0
1691	0.0001792	0		0	0		0	0
1692	0.0001792	0		0	0		0	0
1693	0.0001792	0		0	0		0	0
1694	0.0001792	0		0	0		0	0
1695	0.0001792	0		0	0		0	0
1696	0.0001792	0		0	0		0	0
1697	0.0001792	0		0	0		0	0
1698	0.0001792	0		0	0		0	0
1699	0.0001792	0		0	0		0	0
1700	0.0001792	0		0	0		0	0
1701	0.0001792	0		0	0		0	0
1702	0.0001792	0		0	0		0	0
1703	0.0001792	0		0	0		0	0
1704	0.0001792	0		0	0		0	0
1705	0.0001792	0		0	0		0	0
1706	0.0001792	0		0	0		0	0
1707	0.0001792	0		0	0		0	0
1708	0.0001792	0		0	0		0	0
1709	0.0001792	0		0	0		0	0
1710	0.0001792	0		0	0		0	0
1711	0.0001792	0		0	0		0	0
1712	0.0001792	0		0	0		0	0
1713	0.0001792	0		0	0		0	0
1714	0.0001792	0		0	0		0	0
1715	0	0		0	0		0	0
1716	0	0		0	0		0	0
1717	0	0		0	0		0	0
1718	0	0		0	0		0	0
1719	0	0		0	0		0	0
1720	0	0		0	0		0	0
1721	0	0		0	0		0	0
1722	0	0		0	0		0	0
1723	0	0		0	0		0	0
1724	0	0		0	0		0	0
1725	0	0		0	0		0	0
1726	0	0		0	0		0	0
1727	0	0		0	0		0	0
1728	0	0		0	0		0	0
1729	0	0		0	0		0	0
1730	0	0		0	0		0	0
1731	0	0		0	0		0	0
1732	0	0		0	0		0	0
1733	0	0		0	0		0	0
1734	0	0		0	0		0	0
1735	0	0		0	0		0	0
1736	0	0		0	0		0	0
1737	0	0		0	0		0	0
1738	0	0		0	0		0	0
1739	0	0		0	0		0	0
1740	0	0		0	0		0	0
1741	0	0		0	0		0	0
1742	0	0		0	0		0	0
1743	0	0		0	0		0	0
1744	0	0		0	0		0	0
1745	0	0		0	0		0	0
1746	0	0		0	0		0	0
1747	0	0		0	0		0	0
1748	0	0		0	0		0	0
1749	0	0		0	0		0	0
1750	0	0		0	0		0	0
1751	0	0		0	0		0	0
1752	0	0		0	0		0	0
1753	0	0		0	0		0	0
1754	0	0		0	0		0	0
1755	0	0		0	0		0	0
1756	0	0		0	0		0	0
1757	0	0		0	0		0	0
1758	0	0		0	0		0	0
1759	0	0		0	0		0	0
1760	0	0		0	0		0	0
1761	0	0		0	0		0	0
1762	0	0		0	0		0	0
1763	0	0		0	0		0	0
1764	0	0		0	0		0	0
1765	0	0		0	0		0	0
1766	0	0		0	0		0	0
1767	0	0		0	0		0	0
1768	0	0		0	0		0	0
1769	0	0		0	0		0	0
1770	0	0		0	0		0	0
1771	0	0		0	0		0	0
1772	0	0		0	0		0	0
1773	0	0		0	0		0	0
1774	0	0		0	0		0	0
1775	0	0		0	0		0	0
1776	0	0		0	0		0	0
1777	0	0		0	0		0	0
1778	0	0		0	0		0	0
1779	0	0		0	0		0	0
1780	0	0		0	0		0	0
1781	0	0		0	0		0	0
1782	0	0		0	0		0	0
1783	0	0		0	0		0	0
1784	0	0		0	0		0	0
1785	0	0		0	0		0	0
1786	0	0		0	0		0	0
1787	0	0		0	0		0	0
1788	0	0		0	0		0	0
1789	0	0		0	0		0	0
1790	0	0		0	0		0	0
1791	0	0		0	0		0	0
1792	0	0		0	0		0	0
1793	0	0		0	0		0	0
1794	0	0		0	0		0	0
1795	0	0		0	0		0	0
1796	0	0		0	0		0	0
1797	0	0		0	0		0	0
1798	0	0		0	0		0	0
1799	0	0		0	0		0	0
1800	0	0		0	0		0	0
1801	0	0		0	0		0	0
1802	0	0		0	0		0	0
1803	0	0		0	0		0	0
1804	0	0		0	0		0	0
1805	0	0		0	0		0	0
1806	0	0		0	0		0	0
1807	0	0		0	0		0	0
1808	0	0		0	0		0	0
1809	0	0		0	0		0	0
1810	0	0		0	0		0	0
1811	0	0		0	0		0	0
1812	0	0		0	0		0	0
1813	0	0		0	0		0	0
1814	0	0		0	0		0	0
1815	0	0		0	0		0	0
1816	0	0		0	0		0	0
1817	0	0		0	0		0	0
1818	0	0		0	0		0	0
1819	0	0		0	0		0	0
1820	0	0		0	0		0	0
1821	0	0		0	0		0	0
1822	0	0		0	0		0	0
1823	0	0		0	0		0	0
1824	0	0		0	0		0	0
1825	0	0		0	0		0	0
1826	0	0		0	0		0	0
1827	0	0		0	0		0	0
1828	0	0		0	0		0	0
1829	0	0		0	0		0	0
1830	0	0		0	0		0	0
1831	0	0		0	0		0	0
1832	0	0		0	0		0	0
1833	0	0		0	0		0	0
1834	0	0		0	0		0	0
1835	0	0		0	0		0	0
1836	0	0		0	0		0	0
1837	0	0		0	0		0	0
1838	0	0		0	0		0	0
1839	0	0		0	0		0	0
1840	0	0		0	0		0	0
1841	0	0		0	0		0	0
1842	0	0		0	0		0	0
1843	0	0		0	0		0	0
1844	0	0		0	0		0	0
1845	0	0		0	0		0	0
1846	0	0		0	0		0	0
1847	0	0		0	0		0	0
1848	0	0		0	0		0	0
1849	0	0		0	0		0	0
1850	0	0		0	0		0	0
1851	0	0		0	0		0	0
1852	0	0		0	0		0	0
1853	0	0		0	0		0	0
1854	0	0		0	0		0	0
1855	0	0		0	0		0	0
1856	0	0		0	0		0	0
1857	0	0		0	0		0	0
1858	0	0		0	0		0	0
1859	0	0		0	0		0	0
1860	0	0		0	0		0	0
1861	0	0		0	0		0	0
1862	0	0		0	0		0	0
1863	0	0		0	0		0	0
1864	0	0		0	0		0	0
1865	0	0		0	0		0	0
1866	0	0		0	0		0	0
1867	0	0		0	0		0	0
1868	0	0		0	0		0	0
1869	0	0		0	0		0	0
1870	0	0		0	0		0	0
1871	0	0		0	0		0	0
1872	0	0		0	0		0	0
1873	0	0		0	0		0	0
1874	0	0		0	0		0	0
1875	0	0		0	0		0	0
1876	0	0		0	0		0	0
1877	0	0		0	0		0	0
1878	0	0		0	0		0	0
1879	0	0		0	0		0	0
1880	0	0		0	0		0	0
1881	0	0		0	0		0	0
1882	0	0		0	0		0	0
1883	0	0		0	0		0	0
1884	0	0		0	0		0	0
1885	0	0		0	0		0	0
1886	0	0		0	0		0	0
1887	0	0		0	0		0	0
1888	0	0		0	0		0	0
1889	0	0		0	0		0	0
1890	0	0		0	0		0	0
1891	0	0		0	0		0	0
1892	0	0		0	0		0	0
1893	0	0		0	0		0	0
1894	0	0		0	0		0	0
1895	0	0		0	0		0	0
1896	0	0		0	0		0	0
1897	0	0		0	0		0	0
1898	0	0		0	0		0	0
1899	0	0		0	0		0	0
1900	0	0		0	0		0	0
1901	0	0		0	0		0	0
1902	0	0		0	0		0	0
1903	0	0		0	0		0	0
1904	0	0		0	0		0	0
1905	0	0		0	0		0	0
1906	0	0		0	0		0	0
1907	0	0		0	0		0	0
1908	0	0		0	0		0	0
1909	0	0		0	0		0	0
1910	0	0		0	0		0	0
1911	0	0		0	0		0	0
1912	0	0		0	0		0	0
1913	0	0		0	0		0	0
1914	0	0		0	0		0	0
1915	0	0		0	0		0	0
1916	0	0		0	0		0	0
1917	0	0		0	0		0	0
1918	0	0		0	0		0	0
1919	0	0		0	0		0	0
1920	0	0		0	0		0	0
1921	0	0		0	0		0	0
1922	0	0		0	0		0	0
1923	0	0		0	0		0	0
1924	0	0		0	0		0	0
1925	0	0		0	0		0	0
1926	0	0		0	0		0	0
1927	0	0		0	0		0	0
1928	0	0		0	0		0	0
1929	0	0		0	0		0	0
1930	0	0		0	0		0	0
1931	0	0		0	0		0	0
1932	0	0		0	0		0	0
1933	0	0		0	0		0	0
1934	0	0		0	0		0	0
1935	0	0		0	0		0	0
1936	0	0		0	0		0	0
1937	0	0		0	0		0	0
1938	0	0		0	0		0	0
1939	0	0		0	0		0	0
1940	0	0		0	0		0	0
1941	0	0		0	0		0	0
1942	0	0		0	0		0	0
1943	0	0		0	0		0	0
1944	0	0		0	0		0	0
1945	0	0		0	0		0	0
1946	0	0		0	0		0	0
1947	0	0		0	0		0	0
1948	0	0		0	0		0	0
1949	0	0		0	0		0	0
1950	0	0		0	0		0	0
1951	0	0		0	0		0	0
1952	0	0		0	0		0	0
1953	0	0		0	0		0	0
1954	0	0		0	0		0	0
1955	0	0		0	0		0	0
1956	0	0		0	0		0	0
1957	0	0		0	0		0	0
1958	0	0		0	0		0	0
1959	0	0		0	0		0	0
1960	0	0		0	0		0	0
1961	0	0		0	0		0	0
1962	0	0		0	0		0	0
1963	0	0		0	0		0	0
1964	0	0		0	0		0	0
1965	0	0		0	0		0	0
1966	0	0		0	0		0	0
1967	0	0		0	0		0	0
1968	0	0		0	0		0	0
1969	0	0		0	0		0	0
1970	0	0		0	0		0	0
1971	0	0		0	0		0	0
1972	0	0		0	0		0	0
1973	0	0		0	0		0	0
1974	0	0		0	0		0	0
1975	0	0		0	0		0	0
1976	0	0		0	0		0	0
1977	0	0		0	0		0	0
1978	0	0		0	0		0	0
1979	0	0		0	0		0	0
1980	0	0		0	0		0	0
1981	0	0		0	0		0	0
1982	0	0		0	0		0	0
1983	0	0		0	0		0	0
1984	0	0		0	0		0	0
1985	0	0		0	0		0	0
1986	0	0		0	0		0	0
1987	0	0		0	0		0	0
1988	0	0		0	0		0	0
1989	0	0		0	0		0	0
1990	0	0		0	0		0	0
1991	0	0		0	0		0	0
1992	0	0		0	0		0	0
1993	0	0		0	0		0	0
1994	0	0		0	0		0	0
1995	0	0		0	0		0	0
1996	0	0		0	0		0	0
1997	0	0		0	0		0	0
[truncated: 2 more rows]
