# Supplementary material for: Affinity enrichment of extracellular vesicles from plasma reveals mRNA changes associated with acute ischemic stroke
Source: Commun Biol. 2020 Oct 26;3:613. doi: 10.1038/s42003-020-01336-y (PMC7589468; doi:10.1038/s42003-020-01336-y)
Supplement: Supplementary file 9 — Supplementary data 6 [file 42003_2020_1336_MOESM9_ESM.xlsx]

## Sheet: Sheet1
Time/ h	Cell Viability
	0 ng/ mL					1 ng/ mL					100 ng/mL
	Trial 1	Trial 2	Trial 3	Avg	SD	Trial 1	Trial 2	Trial 3	Avg	SD	Trial 1	Trial 2	Trial 3	Avg	SD
0	85.0877	96.7308	92.1143	91.3109	5.86295	91.055	93.3045	93.3576	92.5724	1.31433	93.4829	91.7559	92.087	92.4419	0.916578
1	93.4021	96.0674	93.985	94.4848	1.40122	92.7752	94.6114	95.4139	94.2668	1.35265	92.5498	90.6639	91.8542	91.6893	0.953725
2	94.2966	92.3393	89.0823	91.906	2.63401	91.8656	92.3888	92.4554	92.2366	0.32301	92.844	89.5785	88.8889	90.4371	2.11277
4	96.2295	89.0164	89.5044	91.5834	4.03102	92.4145	91.2879	90.2866	91.3297	1.06457	88.7073	86.2175	86.1905	87.0384	1.44535
6	92.6923	91.9178	91.4685	92.0262	0.619049	90.7712	89.9094	90.8367	90.5058	0.51746	87.2072	86.0307	85.5501	86.2627	0.852572
12	92.0482	91.3559	90	91.1347	1.04186	92.4	91.8919	91.1409	91.8109	0.633421	87.5	87.1302	87.3745	87.3349	0.188062
24	89.2377	89.1519	90.0915	89.4937	0.51948	84.8718	90.6355	93.2515	89.5863	4.28726	83.3955	87.0199	86.7609	85.7254	2.02192
36	91.0082	87.907	92.9504	90.6218	2.54381	89.759	90.8689	93.5241	91.384	1.93466	74.1176	76.3251	78.6408	76.3612	2.26178
48	86.6894	89.2031	92.2137	89.3687	2.76588	88.2922	90.8735	89.2944	89.4867	1.30139	57.0713	59.434	66.3825	60.9626	4.84012
60	88.5196	87.1084	86.4388	87.3556	1.06221	80.8729	84.5579	82.0809	82.5039	1.87856	26.2821	20.9213	37.1795	28.1276	8.28473
72	85.1093	88.7471	87.827	87.2278	1.89147	80.427	83.3824	82.2142	82.0079	1.48842	28.0543	37.7246	23.2365	29.6718	7.37821
