# Supplementary material for: Affinity enrichment of extracellular vesicles from plasma reveals mRNA changes associated with acute ischemic stroke
Source: Commun Biol. 2020 Oct 26;3:613. doi: 10.1038/s42003-020-01336-y (PMC7589468; doi:10.1038/s42003-020-01336-y)
Supplement: Supplementary file 10 — Supplementary data 7 [file 42003_2020_1336_MOESM10_ESM.xlsx]

## Sheet: Sheet1
	CD8 + EV mRNA copies/ng TRNA						CD8 + EV mRNA copies/ng TRNA
Gene	EV no LPS						EV with LPS
	1	2	3	avg	SD		1	2	3	avg	SD
PLBD1	296.443	359.527	580.081	412.017	121.598		1359.91	928.854	717.213	1001.99	327.532	2.43192
FOS	1462.45	1027.22	1948.48	1479.38	376.292		3912.07	2687.75	3260.06	3286.63	612.594	2.22162
MMP9	1324.11	462.25	1085.79	957.384	363.38		1266.77	1660.08	1406.48	1444.44	199.385	1.50874
CA4	968.379	950.18	1145.29	1021.28	87.9994		1583.46	2450.59	1164.31	1732.79	656.016	1.69668
VCAN	4743.08	2234.21	4670.4	3882.56	1165.94		9128.17	4505.93	8196.72	7276.94	2444.54	1.87426
	CD8 + T cells mRNA copies/ng TRNA						CD8 + T cells mRNA copies/ng TRNA
Gene	Cells no LPS						Cells with LPS
	1	2	3	avg	SD		1	2	3	avg	SD
PLBD1	274.14	325.164	426.136	341.813	77.354		648.649	718.182	523.088	629.973	98.8786	1.84303
FOS	1168.46	1591.59	1793.32	1517.79	318.9		2407.86	2227.27	2074.31	2236.48	166.965	1.47351
MMP9	1033.64	1215.09	550.426	933.052	343.559		1100.74	1309.09	1199.49	1203.11	104.224	1.28943
CA4	1123.52	1215.09	1402.7	1247.1	142.315		2987.71	1781.82	1677.49	2149.01	728.213	1.7232
VCAN	1168.46	1865.42	1331.68	1455.19	364.522		2044.23	3445.45	3156.57	2882.08	739.842	1.98056
