# Supplementary material for: Affinity enrichment of extracellular vesicles from plasma reveals mRNA changes associated with acute ischemic stroke
Source: Commun Biol. 2020 Oct 26;3:613. doi: 10.1038/s42003-020-01336-y (PMC7589468; doi:10.1038/s42003-020-01336-y)
Supplement: Supplementary file 11 — Supplementary data 8 [file 42003_2020_1336_MOESM11_ESM.xlsx]

## Sheet: Sheet1
particles/mL	RNA / ng
5.42241e+08	0.4424
2.13345e+09	0.5928
8.83521e+08	1.016
1.55051e+08	1.016
8.95521e+07	1.84
6.76164e+08	1.896
2.10859e+09	2.8
5.00888e+08	2.912
1.49828e+09	2.912
2.04591e+09	5.192
2.41279e+09	5.192
2.68797e+09	6.296
1.86841e+09	6.296
