# Supplementary material for: Affinity enrichment of extracellular vesicles from plasma reveals mRNA changes associated with acute ischemic stroke
Source: Commun Biol. 2020 Oct 26;3:613. doi: 10.1038/s42003-020-01336-y (PMC7589468; doi:10.1038/s42003-020-01336-y)
Supplement: Supplementary file 12 — Supplementary data 9 [file 42003_2020_1336_MOESM12_ESM.xlsx]

## Sheet: Plasma samples
CD8 + EV mRNA copies/ng TRNA
Sample ID	PLBD1	FOS	MMP9	CA4	VCAN
7669	202.597	171.429	41.5584	41.5584	62.3377
12831	790.514	355.731	173.913	395.257	0
19426	20.6612	28.9256	16.5289	0	0
21294	0	300.335	97.0313	2402.68	0
8553	0	1063.26	1063.26	435.938	1488.57
12557	724.276	0	0	0	0
CD8 + T cells mRNA copies/ng TRNA
Sample ID	PLBD1	FOS	MMP9	CA4	VCAN
19426	0	270952	336423	0	331.296
32916	299.465	0	0	0	385.027
8553	0	208.333	3.78788	37.2475	138.889
12557	568.182	0	275.35	1486.01	6075.17
21294	0	496.653	138.199	241.848	431.872
