# Supplementary material for: Affinity enrichment of extracellular vesicles from plasma reveals mRNA changes associated with acute ischemic stroke
Source: Commun Biol. 2020 Oct 26;3:613. doi: 10.1038/s42003-020-01336-y (PMC7589468; doi:10.1038/s42003-020-01336-y)
Supplement: Supplementary file 13 — Supplementary data 10 [file 42003_2020_1336_MOESM13_ESM.xlsx]

## Sheet: Sheet1
Size (nm)	Particles x 106 /mL
	PEG	Micro fluidic device
0	0	0
1	0	0
2	0	0
3	0	0
4	0	0
5	0	0
6	0	0
7	0	0
8	0	0
9	0	0
10	0	0
11	0	0
12	0	0
13	0	0
14	0	0
15	0	0
16	0	0
17	0	0.00061515
18	0.008	0.00307575
19	0.048	0.0184545
20	0.2	0.0750483
21	0.528	0.218993
22	0.952	0.47182
23	1.16	0.831683
24	0.952	1.3847
25	0.528	2.33388
26	0.2	3.7721
27	0.048	5.42378
28	0.008	6.71313
29	0.008	7.21325
30	0.024	7.03301
31	0.056	6.71744
32	0.144	6.78387
33	0.312	7.38303
34	0.552	8.34636
35	0.88	9.46039
36	1.216	10.6685
37	1.512	12.0957
38	1.712	13.9049
39	1.832	16.1016
40	1.92	18.5049
41	2.072	20.8579
42	2.344	22.9648
43	2.808	24.7383
44	3.432	26.1476
45	4.192	27.1779
46	5.008	27.8515
47	5.792	28.2618
48	6.464	28.5768
49	7.008	29.008
50	7.448	29.7456
51	7.864	30.9187
52	8.32	32.606
53	8.912	34.8243
54	9.688	37.5974
55	10.656	40.9382
56	11.8	44.8438
57	13.032	49.2864
58	14.288	54.1689
59	15.52	59.3392
60	16.688	64.6154
61	17.864	69.8066
62	19.12	74.7739
63	20.576	79.4405
64	22.304	83.8
65	24.408	87.924
66	26.912	91.9163
67	29.824	95.873
68	33.104	99.8942
69	36.752	104.04
70	40.688	108.316
71	44.872	112.716
72	49.256	117.196
73	53.768	121.723
74	58.392	126.271
75	63.104	130.81
76	67.936	135.339
77	72.952	139.875
78	78.216	144.423
79	83.848	149.023
80	89.952	153.712
81	96.616	158.519
82	103.928	163.479
83	111.936	168.622
84	120.664	173.979
85	130.136	179.573
86	140.288	185.39
87	151.104	191.418
88	162.544	197.634
89	174.512	203.976
90	186.92	210.393
91	199.688	216.823
92	212.704	223.181
93	225.84	229.426
94	239.016	235.506
95	252.168	241.403
96	265.24	247.119
97	278.224	252.662
98	291.152	258.063
99	304.12	263.384
100	317.2	268.653
101	330.52	273.92
102	344.224	279.24
103	358.416	284.635
104	373.232	290.145
105	388.744	295.777
106	405	301.553
107	422.008	307.482
108	439.72	313.566
109	458.056	319.814
110	476.952	326.225
111	496.216	332.78
112	515.736	339.469
113	535.368	346.282
114	554.96	353.178
115	574.416	360.12
116	593.6	367.06
117	612.44	373.945
118	630.936	380.732
119	649	387.366
120	666.648	393.797
121	683.88	399.998
122	700.712	405.934
123	717.136	411.607
124	733.216	417.012
125	748.928	422.157
126	764.28	427.069
127	779.256	431.771
128	793.832	436.309
129	807.984	440.714
130	821.624	445.007
131	834.744	449.221
132	847.248	453.377
133	859.08	457.481
134	870.176	461.521
135	880.512	465.493
136	889.984	469.369
137	898.616	473.12
138	906.344	476.709
139	913.16	480.084
140	919.08	483.21
141	924.088	486.04
142	928.232	488.542
143	931.528	490.679
144	933.992	492.419
145	935.664	493.755
146	936.608	494.682
147	936.824	495.208
148	936.336	495.338
149	935.176	495.094
150	933.336	494.51
151	930.848	493.625
152	927.712	492.479
153	923.912	491.105
154	919.416	489.552
155	914.224	487.853
156	908.336	486.052
157	901.736	484.189
158	894.384	482.268
159	886.312	480.324
160	877.488	478.364
161	867.944	476.404
162	857.68	474.436
163	846.728	472.451
164	835.12	470.443
165	822.904	468.397
166	810.12	466.303
167	796.824	464.127
168	783.08	461.855
169	768.952	459.467
170	754.496	456.939
171	739.816	454.261
172	724.936	451.403
173	709.928	448.358
174	694.864	445.114
175	679.816	441.656
176	664.824	437.997
177	649.928	434.108
178	635.168	430.002
179	620.592	425.683
180	606.248	421.156
181	592.136	416.423
182	578.272	411.492
183	564.72	406.383
184	551.48	401.109
185	538.584	395.687
186	525.992	390.12
187	513.752	384.432
188	501.848	378.638
189	490.296	372.756
190	479.104	366.816
191	468.256	360.816
192	457.744	354.777
193	447.576	348.718
194	437.736	342.651
195	428.224	336.601
196	419.024	330.566
197	410.112	324.565
198	401.504	318.608
199	393.184	312.712
200	385.12	306.872
201	377.304	301.104
202	369.76	295.412
203	362.448	289.803
204	355.376	284.288
205	348.536	278.86
206	341.928	273.525
207	335.528	268.285
208	329.352	263.148
209	323.424	258.116
210	317.688	253.18
211	312.2	248.351
212	306.944	243.624
213	301.92	239.004
214	297.176	234.498
215	292.656	230.094
216	288.4	225.796
217	284.408	221.609
218	280.712	217.535
219	277.264	213.566
220	274.112	209.703
221	271.232	205.946
222	268.64	202.295
223	266.336	198.751
224	264.32	195.3
225	262.568	191.948
226	261.088	188.688
227	259.872	185.516
228	258.928	182.43
229	258.216	179.417
230	257.752	176.472
231	257.48	173.595
232	257.44	170.773
233	257.592	168.006
234	257.928	165.278
235	258.408	162.585
236	259.048	159.926
237	259.808	157.296
238	260.688	154.681
239	261.664	152.081
240	262.696	149.493
241	263.792	146.91
242	264.928	144.336
243	266.08	141.761
244	267.248	139.187
245	268.4	136.615
246	269.512	134.044
247	270.6	131.48
248	271.64	128.919
249	272.608	126.365
250	273.488	123.819
251	274.28	121.284
252	274.992	118.768
253	275.584	116.27
254	276.072	113.789
255	276.44	111.335
256	276.688	108.914
257	276.776	106.52
258	276.744	104.158
259	276.56	101.833
260	276.224	99.5442
261	275.76	97.2983
262	275.16	95.0874
263	274.384	92.9178
264	273.464	90.7875
265	272.392	88.6979
266	271.144	86.6494
267	269.768	84.6373
268	268.208	82.6626
269	266.504	80.7231
270	264.648	78.8173
271	262.616	76.9473
272	260.448	75.1049
273	258.136	73.2902
274	255.672	71.5044
275	253.056	69.7457
276	250.296	68.0085
277	247.4	66.2929
278	244.392	64.5975
279	241.256	62.9212
280	238.016	61.2646
281	234.664	59.6216
282	231.24	57.9957
283	227.704	56.3883
284	224.112	54.7963
285	220.48	53.2197
286	216.808	51.6591
287	213.096	50.1144
288	209.392	48.587
289	205.704	47.0762
290	202.048	45.5857
291	198.432	44.1136
292	194.88	42.6619
293	191.416	41.2329
294	188.04	39.8279
295	184.784	38.4469
296	181.664	37.0905
297	178.688	35.7624
298	175.896	34.4638
299	173.272	33.1941
300	170.856	31.9552
301	168.624	30.7483
302	166.616	29.5764
303	164.832	28.4384
304	163.304	27.3379
305	162	26.2749
306	160.96	25.2494
307	160.16	24.2615
308	159.608	23.3123
309	159.32	22.4044
310	159.288	21.5346
311	159.504	20.7047
312	159.96	19.9143
313	160.664	19.1625
314	161.616	18.449
315	162.776	17.7735
316	164.208	17.1362
317	165.816	16.5352
318	167.608	15.9711
319	169.608	15.4396
320	171.784	14.9414
321	174.112	14.4745
322	176.608	14.0402
323	179.232	13.6348
324	182	13.2571
325	184.864	12.9046
326	187.832	12.5774
327	190.872	12.2716
328	193.992	11.9893
329	197.16	11.7248
330	200.368	11.4787
331	203.592	11.2499
332	206.824	11.0358
333	210.048	10.8353
334	213.264	10.6458
335	216.44	10.4668
336	219.568	10.297
337	222.64	10.1352
338	225.632	9.97958
339	228.536	9.8301
340	231.352	9.68431
341	234.064	9.54221
342	236.648	9.40441
343	239.096	9.266
344	241.416	9.12883
345	243.584	8.99411
346	245.6	8.86001
347	247.448	8.72406
348	249.128	8.58872
349	250.64	8.4497
350	251.96	8.31191
351	253.096	8.17227
352	254.056	8.0314
353	254.824	7.88868
354	255.408	7.74412
355	255.784	7.59833
356	255.976	7.45131
357	255.992	7.30122
358	255.824	7.15173
359	255.464	7.00102
360	254.928	6.8497
361	254.224	6.69775
362	253.344	6.54643
363	252.312	6.39325
364	251.12	6.2407
365	249.792	6.08937
366	248.32	5.93866
367	246.712	5.78856
368	245	5.6397
369	243.16	5.49144
370	241.24	5.34627
371	239.232	5.20109
372	237.128	5.05776
373	234.976	4.91751
374	232.76	4.77972
375	230.496	4.64438
376	228.216	4.51089
377	225.904	4.3811
378	223.576	4.25253
379	221.248	4.12766
380	218.928	4.00586
381	216.632	3.88652
382	214.36	3.76902
383	212.128	3.65522
384	209.928	3.54511
385	207.776	3.43746
386	205.704	3.33288
387	203.68	3.23015
388	201.728	3.13173
389	199.856	3.03515
390	198.072	2.94226
391	196.368	2.85245
392	194.744	2.76387
393	193.2	2.67836
394	191.76	2.59532
395	190.408	2.51535
396	189.152	2.43661
397	187.984	2.36095
398	186.904	2.28713
399	185.92	2.21516
400	185.008	2.14564
401	184.192	2.07798
402	183.44	2.01154
403	182.776	1.94756
404	182.176	1.88543
405	181.64	1.82392
406	181.168	1.76548
407	180.744	1.70643
408	180.376	1.65045
409	180.024	1.59508
410	179.712	1.54157
411	179.448	1.48866
412	179.184	1.43699
413	178.936	1.38655
414	178.696	1.33795
415	178.44	1.28935
416	178.184	1.2426
417	177.912	1.19585
418	177.608	1.15156
419	177.272	1.10665
420	176.896	1.06421
421	176.48	1.02176
422	176.016	0.981164
423	175.48	0.941179
424	174.896	0.901195
425	174.232	0.863055
426	173.504	0.826146
427	172.688	0.789853
428	171.8	0.754174
429	170.832	0.71911
430	169.752	0.685892
431	168.608	0.653289
432	167.376	0.621301
433	166.04	0.591159
434	164.608	0.561017
435	163.104	0.53272
436	161.496	0.505038
437	159.8	0.477356
438	158.016	0.45152
439	156.128	0.426299
440	154.168	0.402923
441	152.136	0.379548
442	150.024	0.357402
443	147.832	0.336487
444	145.576	0.315572
445	143.248	0.295887
446	140.872	0.277433
447	138.424	0.259593
448	135.952	0.242984
449	133.416	0.22699
450	130.84	0.211612
451	128.232	0.196848
452	125.592	0.1827
453	122.936	0.170397
454	120.264	0.157478
455	117.568	0.146406
456	114.888	0.135333
457	112.216	0.124875
458	109.528	0.115648
459	106.872	0.107036
460	104.216	0.098424
461	101.592	0.0898119
462	98.984	0.0830453
463	96.432	0.0762786
464	93.896	0.0701271
465	91.392	0.0639756
466	88.944	0.0590544
467	86.536	0.053518
468	84.176	0.0479817
469	81.872	0.0436757
470	79.616	0.0399847
471	77.416	0.0362939
472	75.264	0.0326029
473	73.192	0.0295272
474	71.168	0.0270666
475	69.2	0.024606
476	67.304	0.0221454
477	65.456	0.0196848
478	63.672	0.0178393
479	61.96	0.0159939
480	60.304	0.0141484
481	58.696	0.0129181
482	57.152	0.0116878
483	55.664	0.0104575
484	54.224	0.00922725
485	52.84	0.00799695
486	51.52	0.0073818
487	50.24	0.00676665
488	49.008	0.00553635
489	47.832	0.0049212
490	46.696	0.00430605
491	45.6	0.00430605
492	44.552	0.0036909
493	43.544	0.00307575
494	42.568	0.0024606
495	41.632	0.0024606
496	40.728	0.00184545
497	39.84	0.00184545
498	38.992	0.00184545
499	38.176	0.0012303
500	37.384	0.0012303
501	36.608	0.0012303
502	35.864	0.0012303
503	35.136	0.00061515
504	34.424	0.00061515
505	33.736	0.00061515
506	33.064	0.00061515
507	32.408	0.00061515
508	31.76	0
509	31.136	0
510	30.512	0
511	29.904	0
512	29.312	0
513	28.72	0
514	28.136	0
515	27.568	0
516	27.008	0
517	26.456	0
518	25.904	0
519	25.36	0
520	24.824	0
521	24.288	0
522	23.776	0
523	23.248	0
524	22.736	0
525	22.24	0
526	21.736	0
527	21.232	0
528	20.744	0
529	20.264	0
530	19.784	0
531	19.312	0
532	18.848	0
533	18.384	0
534	17.928	0
535	17.48	0
536	17.04	0
537	16.6	0
538	16.168	0
539	15.752	0
540	15.32	0
541	14.912	0
542	14.512	0
543	14.088	0
544	13.704	0
545	13.312	0
546	12.944	0
547	12.544	0
548	12.176	0
549	11.816	0
550	11.464	0
551	11.128	0
552	10.792	0
553	10.456	0
554	10.128	0
555	9.816	0
556	9.504	0
557	9.2	0
558	8.896	0
559	8.6	0
560	8.312	0
561	8.032	0
562	7.76	0
563	7.488	0
564	7.224	0
565	6.968	0
566	6.72	0
567	6.48	0
568	6.24	0
569	6.008	0
570	5.784	0
571	5.56	0
572	5.344	0
573	5.136	0
574	4.936	0
575	4.736	0
576	4.544	0
577	4.352	0
578	4.184	0
579	4	0
580	3.832	0
581	3.664	0
582	3.504	0
583	3.352	0
584	3.2	0
585	3.056	0
586	2.912	0
587	2.776	0
588	2.648	0
589	2.52	0
590	2.4	0
591	2.288	0
592	2.168	0
593	2.056	0
594	1.96	0
595	1.856	0
596	1.76	0
597	1.672	0
598	1.584	0
599	1.496	0
600	1.416	0
601	1.336	0
602	1.256	0
603	1.192	0
604	1.12	0
605	1.064	0
606	0.992	0
607	0.936	0
608	0.88	0
609	0.832	0
610	0.784	0
611	0.728	0
612	0.68	0
613	0.64	0
614	0.6	0
615	0.56	0
616	0.52	0
617	0.488	0
618	0.448	0
619	0.416	0
620	0.392	0
621	0.368	0
622	0.344	0
623	0.32	0
624	0.296	0
625	0.272	0
626	0.256	0
627	0.232	0
628	0.216	0
629	0.2	0
630	0.184	0
631	0.176	0
632	0.16	0
633	0.144	0
634	0.136	0
635	0.128	0
636	0.112	0
637	0.104	0
638	0.096	0
639	0.088	0
640	0.08	0
641	0.072	0
642	0.072	0
643	0.064	0
644	0.056	0
645	0.056	0
646	0.048	0
647	0.048	0
648	0.04	0
649	0.04	0
650	0.032	0
651	0.032	0
652	0.024	0
653	0.024	0
654	0.024	0
655	0.024	0
656	0.016	0
657	0.016	0
658	0.016	0
659	0.016	0
660	0.016	0
661	0.008	0
662	0.008	0
663	0.008	0
664	0.008	0
665	0.008	0
666	0.008	0
667	0.008	0
668	0.008	0
669	0.008	0
670	0.008	0
671	0	0
672	0	0
673	0	0
674	0	0
675	0	0
676	0	0
677	0	0
678	0	0
679	0	0
680	0	0
681	0	0
682	0	0
683	0	0
684	0	0
685	0	0
686	0	0
687	0	0
688	0	0
689	0	0
690	0	0
691	0	0
692	0	0
693	0	0
694	0	0
695	0	0
696	0	0
697	0	0
698	0	0
699	0	0
700	0	0
701	0	0
702	0	0
703	0	0
704	0	0
705	0	0
706	0	0
707	0	0
708	0	0
709	0	0
710	0	0
711	0	0
712	0	0
713	0	0
714	0	0
715	0	0
716	0	0
717	0	0
718	0	0
719	0	0
720	0	0
721	0	0
722	0	0
723	0	0
724	0	0
725	0	0
726	0	0
727	0	0
728	0	0
729	0	0
730	0	0
731	0	0
732	0	0
733	0	0
734	0	0
735	0	0
736	0	0
737	0	0
738	0	0
739	0	0
740	0	0
741	0	0
742	0	0
743	0	0
744	0	0
745	0	0
746	0	0
747	0	0
748	0	0
749	0	0
750	0	0
751	0	0
752	0	0
753	0	0
754	0	0
755	0	0
756	0	0
757	0	0
758	0	0
759	0	0
760	0	0
761	0	0
762	0	0
763	0	0
764	0	0
765	0	0
766	0	0
767	0	0
768	0	0
769	0	0
770	0	0
771	0	0
772	0	0
773	0	0
774	0	0
775	0	0
776	0	0
777	0	0
778	0	0
779	0	0
780	0	0
781	0	0
782	0	0
783	0	0
784	0	0
785	0	0
786	0	0
787	0	0
788	0	0
789	0	0
790	0	0
791	0	0
792	0	0
793	0	0
794	0	0
795	0	0
796	0	0
797	0	0
798	0	0
799	0	0
800	0	0
801	0	0
802	0	0
803	0	0
804	0	0
805	0	0
806	0	0
807	0	0
808	0	0
809	0	0
810	0	0
811	0	0
812	0	0
813	0	0
814	0	0
815	0	0
816	0	0
817	0	0
818	0	0
819	0	0
820	0	0
821	0	0
822	0	0
823	0	0
824	0	0
825	0	0
826	0	0
827	0	0
828	0	0
829	0	0
830	0	0
831	0	0
832	0	0
833	0	0
834	0	0
835	0	0
836	0	0
837	0	0
838	0	0
839	0	0
840	0	0
841	0	0
842	0	0
843	0	0
844	0	0
845	0	0
846	0	0
847	0	0
848	0	0
849	0	0
850	0	0
851	0	0
852	0	0
853	0	0
854	0	0
855	0	0
856	0	0
857	0	0
858	0	0
859	0	0
860	0	0
861	0	0
862	0	0
863	0	0
864	0	0
865	0	0
866	0	0
867	0	0
868	0	0
869	0	0
870	0	0
871	0	0
872	0	0
873	0	0
874	0	0
875	0	0
876	0	0
877	0	0
878	0	0
879	0	0
880	0	0
881	0	0
882	0	0
883	0	0
884	0	0
885	0	0
886	0	0
887	0	0
888	0	0
889	0	0
890	0	0
891	0	0
892	0	0
893	0	0
894	0	0
895	0	0
896	0	0
897	0	0
898	0	0
899	0	0
900	0	0
901	0	0
902	0	0
903	0	0
904	0	0
905	0	0
906	0	0
907	0	0
908	0	0
909	0	0
910	0	0
911	0	0
912	0	0
913	0	0
914	0	0
915	0	0
916	0	0
917	0	0
918	0	0
919	0	0
920	0	0
921	0	0
922	0	0
923	0	0
924	0	0
925	0	0
926	0	0
927	0	0
928	0	0
929	0	0
930	0	0
931	0	0
932	0	0
933	0	0
934	0	0
935	0	0
936	0	0
937	0	0
938	0	0
939	0	0
940	0	0
941	0	0
942	0	0
943	0	0
944	0	0
945	0	0
946	0	0
947	0	0
948	0	0
949	0	0
950	0	0
951	0	0
952	0	0
953	0	0
954	0	0
955	0	0
956	0	0
957	0	0
958	0	0
959	0	0
960	0	0
961	0	0
962	0	0
963	0	0
964	0	0
965	0	0
966	0	0
967	0	0
968	0	0
969	0	0
970	0	0
971	0	0
972	0	0
973	0	0
974	0	0
975	0	0
976	0	0
977	0	0
978	0	0
979	0	0
980	0	0
981	0	0
982	0	0
983	0	0
984	0	0
985	0	0
986	0	0
987	0	0
988	0	0
989	0	0
990	0	0
991	0	0
992	0	0
993	0	0
994	0	0
995	0	0
996	0	0
997	0	0
998	0	0
999	0	0
1000	0	0
1001	0	0
1002	0	0
1003	0	0
1004	0	0
1005	0	0
1006	0	0
1007	0	0
1008	0	0
1009	0	0
1010	0	0
1011	0	0
1012	0	0
1013	0	0
1014	0	0
1015	0	0
1016	0	0
1017	0	0
1018	0	0
1019	0	0
1020	0	0
1021	0	0
1022	0	0
1023	0	0
1024	0	0
1025	0	0
1026	0	0
1027	0	0
1028	0	0
1029	0	0
1030	0	0
1031	0	0
1032	0	0
1033	0	0
1034	0	0
1035	0	0
1036	0	0
1037	0	0
1038	0	0
1039	0	0
1040	0	0
1041	0	0
1042	0	0
1043	0	0
1044	0	0
1045	0	0
1046	0	0
1047	0	0
1048	0	0
1049	0	0
1050	0	0
1051	0	0
1052	0	0
1053	0	0
1054	0	0
1055	0	0
1056	0	0
1057	0	0
1058	0	0
1059	0	0
1060	0	0
1061	0	0
1062	0	0
1063	0	0
1064	0	0
1065	0	0
1066	0	0
1067	0	0
1068	0	0
1069	0	0
1070	0	0
1071	0	0
1072	0	0
1073	0	0
1074	0	0
1075	0	0
1076	0	0
1077	0	0
1078	0	0
1079	0	0
1080	0	0
1081	0	0
1082	0	0
1083	0	0
1084	0	0
1085	0	0
1086	0	0
1087	0	0
1088	0	0
1089	0	0
1090	0	0
1091	0	0
1092	0	0
1093	0	0
1094	0	0
1095	0	0
1096	0	0
1097	0	0
1098	0	0
1099	0	0
1100	0	0
1101	0	0
1102	0	0
1103	0	0
1104	0	0
1105	0	0
1106	0	0
1107	0	0
1108	0	0
1109	0	0
1110	0	0
1111	0	0
1112	0	0
1113	0	0
1114	0	0
1115	0	0
1116	0	0
1117	0	0
1118	0	0
1119	0	0
1120	0	0
1121	0	0
1122	0	0
1123	0	0
1124	0	0
1125	0	0
1126	0	0
1127	0	0
1128	0	0
1129	0	0
1130	0	0
1131	0	0
1132	0	0
1133	0	0
1134	0	0
1135	0	0
1136	0	0
1137	0	0
1138	0	0
1139	0	0
1140	0	0
1141	0	0
1142	0	0
1143	0	0
1144	0	0
1145	0	0
1146	0	0
1147	0	0
1148	0	0
1149	0	0
1150	0	0
1151	0	0
1152	0	0
1153	0	0
1154	0	0
1155	0	0
1156	0	0
1157	0	0
1158	0	0
1159	0	0
1160	0	0
1161	0	0
1162	0	0
1163	0	0
1164	0	0
1165	0	0
1166	0	0
1167	0	0
1168	0	0
1169	0	0
1170	0	0
1171	0	0
1172	0	0
1173	0	0
1174	0	0
1175	0	0
1176	0	0
1177	0	0
1178	0	0
1179	0	0
1180	0	0
1181	0	0
1182	0	0
1183	0	0
1184	0	0
1185	0	0
1186	0	0
1187	0	0
1188	0	0
1189	0	0
1190	0	0
1191	0	0
1192	0	0
1193	0	0
1194	0	0
1195	0	0
1196	0	0
1197	0	0
1198	0	0
1199	0	0
1200	0	0
1201	0	0
1202	0	0
1203	0	0
1204	0	0
1205	0	0
1206	0	0
1207	0	0
1208	0	0
1209	0	0
1210	0	0
1211	0	0
1212	0	0
1213	0	0
1214	0	0
1215	0	0
1216	0	0
1217	0	0
1218	0	0
1219	0	0
1220	0	0
1221	0	0
1222	0	0
1223	0	0
1224	0	0
1225	0	0
1226	0	0
1227	0	0
1228	0	0
1229	0	0
1230	0	0
1231	0	0
1232	0	0
1233	0	0
1234	0	0
1235	0	0
1236	0	0
1237	0	0
1238	0	0
1239	0	0
1240	0	0
1241	0	0
1242	0	0
1243	0	0
1244	0	0
1245	0	0
1246	0	0
1247	0	0
1248	0	0
1249	0	0
1250	0	0
1251	0	0
1252	0	0
1253	0	0
1254	0	0
1255	0	0
1256	0	0
1257	0	0
1258	0	0
1259	0	0
1260	0	0
1261	0	0
1262	0	0
1263	0	0
1264	0	0
1265	0	0
1266	0	0
1267	0	0
1268	0	0
1269	0	0
1270	0	0
1271	0	0
1272	0	0
1273	0	0
1274	0	0
1275	0	0
1276	0	0
1277	0	0
1278	0	0
1279	0	0
1280	0	0
1281	0	0
1282	0	0
1283	0	0
1284	0	0
1285	0	0
1286	0	0
1287	0	0
1288	0	0
1289	0	0
1290	0	0
1291	0	0
1292	0	0
1293	0	0
1294	0	0
1295	0	0
1296	0	0
1297	0	0
1298	0	0
1299	0	0
1300	0	0
1301	0	0
1302	0	0
1303	0	0
1304	0	0
1305	0	0
1306	0	0
1307	0	0
1308	0	0
1309	0	0
1310	0	0
1311	0	0
1312	0	0
1313	0	0
1314	0	0
1315	0	0
1316	0	0
1317	0	0
1318	0	0
1319	0	0
1320	0	0
1321	0	0
1322	0	0
1323	0	0
1324	0	0
1325	0	0
1326	0	0
1327	0	0
1328	0	0
1329	0	0
1330	0	0
1331	0	0
1332	0	0
1333	0	0
1334	0	0
1335	0	0
1336	0	0
1337	0	0
1338	0	0
1339	0	0
1340	0	0
1341	0	0
1342	0	0
1343	0	0
1344	0	0
1345	0	0
1346	0	0
1347	0	0
1348	0	0
1349	0	0
1350	0	0
1351	0	0
1352	0	0
1353	0	0
1354	0	0
1355	0	0
1356	0	0
1357	0	0
1358	0	0
1359	0	0
1360	0	0
1361	0	0
1362	0	0
1363	0	0
1364	0	0
1365	0	0
1366	0	0
1367	0	0
1368	0	0
1369	0	0
1370	0	0
1371	0	0
1372	0	0
1373	0	0
1374	0	0
1375	0	0
1376	0	0
1377	0	0
1378	0	0
1379	0	0
1380	0	0
1381	0	0
1382	0	0
1383	0	0
1384	0	0
1385	0	0
1386	0	0
1387	0	0
1388	0	0
1389	0	0
1390	0	0
1391	0	0
1392	0	0
1393	0	0
1394	0	0
1395	0	0
1396	0	0
1397	0	0
1398	0	0
1399	0	0
1400	0	0
1401	0	0
1402	0	0
1403	0	0
1404	0	0
1405	0	0
1406	0	0
1407	0	0
1408	0	0
1409	0	0
1410	0	0
1411	0	0
1412	0	0
1413	0	0
1414	0	0
1415	0	0
1416	0	0
1417	0	0
1418	0	0
1419	0	0
1420	0	0
1421	0	0
1422	0	0
1423	0	0
1424	0	0
1425	0	0
1426	0	0
1427	0	0
1428	0	0
1429	0	0
1430	0	0
1431	0	0
1432	0	0
1433	0	0
1434	0	0
1435	0	0
1436	0	0
1437	0	0
1438	0	0
1439	0	0
1440	0	0
1441	0	0
1442	0	0
1443	0	0
1444	0	0
1445	0	0
1446	0	0
1447	0	0
1448	0	0
1449	0	0
1450	0	0
1451	0	0
1452	0	0
1453	0	0
1454	0	0
1455	0	0
1456	0	0
1457	0	0
1458	0	0
1459	0	0
1460	0	0
1461	0	0
1462	0	0
1463	0	0
1464	0	0
1465	0	0
1466	0	0
1467	0	0
1468	0	0
1469	0	0
1470	0	0
1471	0	0
1472	0	0
1473	0	0
1474	0	0
1475	0	0
1476	0	0
1477	0	0
1478	0	0
1479	0	0
1480	0	0
1481	0	0
1482	0	0
1483	0	0
1484	0	0
1485	0	0
1486	0	0
1487	0	0
1488	0	0
1489	0	0
1490	0	0
1491	0	0
1492	0	0
1493	0	0
1494	0	0
1495	0	0
1496	0	0
1497	0	0
1498	0	0
1499	0	0
1500	0	0
1501	0	0
1502	0	0
1503	0	0
1504	0	0
1505	0	0
1506	0	0
1507	0	0
1508	0	0
1509	0	0
1510	0	0
1511	0	0
1512	0	0
1513	0	0
1514	0	0
1515	0	0
1516	0	0
1517	0	0
1518	0	0
1519	0	0
1520	0	0
1521	0	0
1522	0	0
1523	0	0
1524	0	0
1525	0	0
1526	0	0
1527	0	0
1528	0	0
1529	0	0
1530	0	0
1531	0	0
1532	0	0
1533	0	0
1534	0	0
1535	0	0
1536	0	0
1537	0	0
1538	0	0
1539	0	0
1540	0	0
1541	0	0
1542	0	0
1543	0	0
1544	0	0
1545	0	0
1546	0	0
1547	0	0
1548	0	0
1549	0	0
1550	0	0
1551	0	0
1552	0	0
1553	0	0
1554	0	0
1555	0	0
1556	0	0
1557	0	0
1558	0	0
1559	0	0
1560	0	0
1561	0	0
1562	0	0
1563	0	0
1564	0	0
1565	0	0
1566	0	0
1567	0	0
1568	0	0
1569	0	0
1570	0	0
1571	0	0
1572	0	0
1573	0	0
1574	0	0
1575	0	0
1576	0	0
1577	0	0
1578	0	0
1579	0	0
1580	0	0
1581	0	0
1582	0	0
1583	0	0
1584	0	0
1585	0	0
1586	0	0
1587	0	0
1588	0	0
1589	0	0
1590	0	0
1591	0	0
1592	0	0
1593	0	0
1594	0	0
1595	0	0
1596	0	0
1597	0	0
1598	0	0
1599	0	0
1600	0	0
1601	0	0
1602	0	0
1603	0	0
1604	0	0
1605	0	0
1606	0	0
1607	0	0
1608	0	0
1609	0	0
1610	0	0
1611	0	0
1612	0	0
1613	0	0
1614	0	0
1615	0	0
1616	0	0
1617	0	0
1618	0	0
1619	0	0
1620	0	0
1621	0	0
1622	0	0
1623	0	0
1624	0	0
1625	0	0
1626	0	0
1627	0	0
1628	0	0
1629	0	0
1630	0	0
1631	0	0
1632	0	0
1633	0	0
1634	0	0
1635	0	0
1636	0	0
1637	0	0
1638	0	0
1639	0	0
1640	0	0
1641	0	0
1642	0	0
1643	0	0
1644	0	0
1645	0	0
1646	0	0
1647	0	0
1648	0	0
1649	0	0
1650	0	0
1651	0	0
1652	0	0
1653	0	0
1654	0	0
1655	0	0
1656	0	0
1657	0	0
1658	0	0
1659	0	0
1660	0	0
1661	0	0
1662	0	0
1663	0	0
1664	0	0
1665	0	0
1666	0	0
1667	0	0
1668	0	0
1669	0	0
1670	0	0
1671	0	0
1672	0	0
1673	0	0
1674	0	0
1675	0	0
1676	0	0
1677	0	0
1678	0	0
1679	0	0
1680	0	0
1681	0	0
1682	0	0
1683	0	0
1684	0	0
1685	0	0
1686	0	0
1687	0	0
1688	0	0
1689	0	0
1690	0	0
1691	0	0
1692	0	0
1693	0	0
1694	0	0
1695	0	0
1696	0	0
1697	0	0
1698	0	0
1699	0	0
1700	0	0
1701	0	0
1702	0	0
1703	0	0
1704	0	0
1705	0	0
1706	0	0
1707	0	0
1708	0	0
1709	0	0
1710	0	0
1711	0	0
1712	0	0
1713	0	0
1714	0	0
1715	0	0
1716	0	0
1717	0	0
1718	0	0
1719	0	0
1720	0	0
1721	0	0
1722	0	0
1723	0	0
1724	0	0
1725	0	0
1726	0	0
1727	0	0
1728	0	0
1729	0	0
1730	0	0
1731	0	0
1732	0	0
1733	0	0
1734	0	0
1735	0	0
1736	0	0
1737	0	0
1738	0	0
1739	0	0
1740	0	0
1741	0	0
1742	0	0
1743	0	0
1744	0	0
1745	0	0
1746	0	0
1747	0	0
1748	0	0
1749	0	0
1750	0	0
1751	0	0
1752	0	0
1753	0	0
1754	0	0
1755	0	0
1756	0	0
1757	0	0
1758	0	0
1759	0	0
1760	0	0
1761	0	0
1762	0	0
1763	0	0
1764	0	0
1765	0	0
1766	0	0
1767	0	0
1768	0	0
1769	0	0
1770	0	0
1771	0	0
1772	0	0
1773	0	0
1774	0	0
1775	0	0
1776	0	0
1777	0	0
1778	0	0
1779	0	0
1780	0	0
1781	0	0
1782	0	0
1783	0	0
1784	0	0
1785	0	0
1786	0	0
1787	0	0
1788	0	0
1789	0	0
1790	0	0
1791	0	0
1792	0	0
1793	0	0
1794	0	0
1795	0	0
1796	0	0
1797	0	0
1798	0	0
1799	0	0
1800	0	0
1801	0	0
1802	0	0
1803	0	0
1804	0	0
1805	0	0
1806	0	0
1807	0	0
1808	0	0
1809	0	0
1810	0	0
1811	0	0
1812	0	0
1813	0	0
1814	0	0
1815	0	0
1816	0	0
1817	0	0
1818	0	0
1819	0	0
1820	0	0
1821	0	0
1822	0	0
1823	0	0
1824	0	0
1825	0	0
1826	0	0
1827	0	0
1828	0	0
1829	0	0
1830	0	0
1831	0	0
1832	0	0
1833	0	0
1834	0	0
1835	0	0
1836	0	0
1837	0	0
1838	0	0
1839	0	0
1840	0	0
1841	0	0
1842	0	0
1843	0	0
1844	0	0
1845	0	0
1846	0	0
1847	0	0
1848	0	0
1849	0	0
1850	0	0
1851	0	0
1852	0	0
1853	0	0
1854	0	0
1855	0	0
1856	0	0
1857	0	0
1858	0	0
1859	0	0
1860	0	0
1861	0	0
1862	0	0
1863	0	0
1864	0	0
1865	0	0
1866	0	0
1867	0	0
1868	0	0
1869	0	0
1870	0	0
1871	0	0
1872	0	0
1873	0	0
1874	0	0
1875	0	0
1876	0	0
1877	0	0
1878	0	0
1879	0	0
1880	0	0
1881	0	0
1882	0	0
1883	0	0
1884	0	0
1885	0	0
1886	0	0
1887	0	0
1888	0	0
1889	0	0
1890	0	0
1891	0	0
1892	0	0
1893	0	0
1894	0	0
1895	0	0
1896	0	0
1897	0	0
1898	0	0
1899	0	0
1900	0	0
1901	0	0
1902	0	0
1903	0	0
1904	0	0
1905	0	0
1906	0	0
1907	0	0
1908	0	0
1909	0	0
1910	0	0
1911	0	0
1912	0	0
1913	0	0
1914	0	0
1915	0	0
1916	0	0
1917	0	0
1918	0	0
1919	0	0
1920	0	0
1921	0	0
1922	0	0
1923	0	0
1924	0	0
1925	0	0
1926	0	0
1927	0	0
1928	0	0
1929	0	0
1930	0	0
1931	0	0
1932	0	0
1933	0	0
1934	0	0
1935	0	0
1936	0	0
1937	0	0
1938	0	0
1939	0	0
1940	0	0
1941	0	0
1942	0	0
1943	0	0
1944	0	0
1945	0	0
1946	0	0
1947	0	0
1948	0	0
1949	0	0
1950	0	0
1951	0	0
1952	0	0
1953	0	0
1954	0	0
1955	0	0
1956	0	0
1957	0	0
1958	0	0
1959	0	0
1960	0	0
1961	0	0
1962	0	0
1963	0	0
1964	0	0
1965	0	0
1966	0	0
1967	0	0
1968	0	0
1969	0	0
1970	0	0
1971	0	0
1972	0	0
1973	0	0
1974	0	0
1975	0	0
1976	0	0
1977	0	0
1978	0	0
1979	0	0
1980	0	0
1981	0	0
1982	0	0
1983	0	0
1984	0	0
1985	0	0
1986	0	0
1987	0	0
1988	0	0
1989	0	0
1990	0	0
1991	0	0
1992	0	0
1993	0	0
1994	0	0
1995	0	0
1996	0	0
1997	0	0
[truncated: 2 more rows]
