# Supplementary material for: Affinity enrichment of extracellular vesicles from plasma reveals mRNA changes associated with acute ischemic stroke
Source: Commun Biol. 2020 Oct 26;3:613. doi: 10.1038/s42003-020-01336-y (PMC7589468; doi:10.1038/s42003-020-01336-y)
Supplement: Supplementary file 14 — Supplementary data 11 [file 42003_2020_1336_MOESM14_ESM.xlsx]

## Sheet: Sheet1
	EV mRNA copies/ ng of TRNA
	#4 PEG-EV	#4 CD8+ EV
PLBD1	1403.74	400.779
FOS	267.38	1447.26
MMP9	4144.39	1246.87
CA4	187.166	1157.81
VCAN	93.5829	3785.13
