# Supplementary material for: Affinity enrichment of extracellular vesicles from plasma reveals mRNA changes associated with acute ischemic stroke
Source: Commun Biol. 2020 Oct 26;3:613. doi: 10.1038/s42003-020-01336-y (PMC7589468; doi:10.1038/s42003-020-01336-y)
Supplement: Supplementary file 15 — Supplementary data 12 [file 42003_2020_1336_MOESM15_ESM.xlsx]

## Sheet: Sheet1
Sample ID	Particles x 109/mL	SD
# 1	6.762	0.161
# 4	63.55	4.19
# 6	21.4	5.06
# 8	5.43	0.669
