# Supplementary material for: Affinity enrichment of extracellular vesicles from plasma reveals mRNA changes associated with acute ischemic stroke
Source: Commun Biol. 2020 Oct 26;3:613. doi: 10.1038/s42003-020-01336-y (PMC7589468; doi:10.1038/s42003-020-01336-y)
Supplement: Supplementary file 16 — Supplementary data 13 [file 42003_2020_1336_MOESM16_ESM.xlsx]

## Sheet: Sheet1
Gene	CD 8+ EV mRNA copies/ ng of TRNA
	1	2	3	4	5	6	7	8	9	10	Healthy donors(n=6)
PLBD1	1378.25	1175.35	702.446	400.779	30.1196	794.814	3774.51	591.313	729.139	158.868	289.675
FOS	1113.2	1277.56	726.668	1447.26	200.798	3753.29	3774.51	591.313	510.398	771.647	319.947
MMP9	689.123	1277.56	254.334	1246.87	65.2592	5298.76	4954.05	278.265	473.941	703.56	232.049
CA4	1643.29	919.843	181.667	1157.81	30.1196	2097.43	1792.89	278.265	510.398	0	545.906
VCAN	636.113	1175.35	472.334	3785.13	100.399	1081.83	1226.72	278.265	0	2065.29	258.485
